# Supplementary material for: A Hypoxia and Immune Escape-Related Gene Signature for the Diagnosis of Prostate Cancer: An Integrated Bioinformatics Study
Source: Int J Med Sci. 2026 May 18;23(7):2225–51. doi: 10.7150/ijms.133397 (PMC13280752; doi:10.7150/ijms.133397)
Supplement: Supplementary file 1 — Supplementary figure and tables. [file ijmsv23p2225s1.zip]

Archive with 9 entries (8 files):
- Supplementary Materials/
- Supplementary Materials/.DS_Store
- Supplementary Materials/Figure S1.pdf
- Supplementary Materials/Table S1.zip
- Supplementary Materials/Table S2.xlsx
- Supplementary Materials/Table S3.xlsx
- Supplementary Materials/Table S4.xlsx
- Supplementary Materials/Table S5.zip
- Supplementary Materials/Table S6.zip
