# Supplementary material for: A Hypoxia and Immune Escape-Related Gene Signature for the Diagnosis of Prostate Cancer: An Integrated Bioinformatics Study
Source: Int J Med Sci. 2026 May 18;23(7):2225–51. doi: 10.7150/ijms.133397 (PMC13280752; doi:10.7150/ijms.133397)
Supplement: Supplementary file 1 — Supplementary figure and tables. [file ijmsv23p2225s1.zip › Supplementary Materials/Table S2.xlsx]

## Sheet: Sheet 1
GDF15
CHRDL1
GJA1
EDNRB
FGFR2
LGALS1
ADAMTS1
SLC7A11
NCAM1
ALDH2
LGALS3BP
FOLH1
ERG
RBMS3
BCHE
