# Supplementary material for: A Hypoxia and Immune Escape-Related Gene Signature for the Diagnosis of Prostate Cancer: An Integrated Bioinformatics Study
Source: Int J Med Sci. 2026 May 18;23(7):2225–51. doi: 10.7150/ijms.133397 (PMC13280752; doi:10.7150/ijms.133397)
Supplement: Supplementary file 1 — Supplementary figure and tables. [file ijmsv23p2225s1.zip › Supplementary Materials/Table S3.xlsx]

## Sheet: Table S3
Transcription factor	Synonyms	Official Full Name	Number of samples found (upstream)	Number of samples found (downstream)	Number of binding sites contain motif (upstream)	Number of binding sites contain motif (downstream)
ARID1A	ALDH-E2, ALDHI, ALDM	aldehyde dehydrogenase 2 family member	0	1	0	1
ARNT	ALDH-E2, ALDHI, ALDM	aldehyde dehydrogenase 2 family member	0	1	0	1
ASXL1	ALDH-E2, ALDHI, ALDM	aldehyde dehydrogenase 2 family member	1	0	1	0
ATF1	ALDH-E2, ALDHI, ALDM	aldehyde dehydrogenase 2 family member	0	1	0	1
ATF4	ALDH-E2, ALDHI, ALDM	aldehyde dehydrogenase 2 family member	3	0	3	0
BACH1	ALDH-E2, ALDHI, ALDM	aldehyde dehydrogenase 2 family member	0	3	0	3
BCL3	ALDH-E2, ALDHI, ALDM	aldehyde dehydrogenase 2 family member	0	1	0	1
BCL6	ALDH-E2, ALDHI, ALDM	aldehyde dehydrogenase 2 family member	1	0	1	0
BHLHE40	ALDH-E2, ALDHI, ALDM	aldehyde dehydrogenase 2 family member	4	0	4	0
BRD1	ALDH-E2, ALDHI, ALDM	aldehyde dehydrogenase 2 family member	0	1	0	1
BRD2	ALDH-E2, ALDHI, ALDM	aldehyde dehydrogenase 2 family member	3	0	3	0
BRD3	ALDH-E2, ALDHI, ALDM	aldehyde dehydrogenase 2 family member	1	0	1	0
BRD4	ALDH-E2, ALDHI, ALDM	aldehyde dehydrogenase 2 family member	2	0	2	0
CBX3	ALDH-E2, ALDHI, ALDM	aldehyde dehydrogenase 2 family member	0	1	0	1
CDK6	ALDH-E2, ALDHI, ALDM	aldehyde dehydrogenase 2 family member	0	1	0	1
CDK9	ALDH-E2, ALDHI, ALDM	aldehyde dehydrogenase 2 family member	2	0	2	0
CEBPA	ALDH-E2, ALDHI, ALDM	aldehyde dehydrogenase 2 family member	1	7	1	7
CEBPB	ALDH-E2, ALDHI, ALDM	aldehyde dehydrogenase 2 family member	6	5	6	6
CEBPD	ALDH-E2, ALDHI, ALDM	aldehyde dehydrogenase 2 family member	0	1	0	1
CEBPG	ALDH-E2, ALDHI, ALDM	aldehyde dehydrogenase 2 family member	1	0	1	0
CHD7	ALDH-E2, ALDHI, ALDM	aldehyde dehydrogenase 2 family member	0	1	0	2
CREBBP	ALDH-E2, ALDHI, ALDM	aldehyde dehydrogenase 2 family member	1	0	1	0
DRAP1	ALDH-E2, ALDHI, ALDM	aldehyde dehydrogenase 2 family member	0	1	0	1
E2F1	ALDH-E2, ALDHI, ALDM	aldehyde dehydrogenase 2 family member	1	1	1	1
E2F4	ALDH-E2, ALDHI, ALDM	aldehyde dehydrogenase 2 family member	0	1	0	1
EGLN2	ALDH-E2, ALDHI, ALDM	aldehyde dehydrogenase 2 family member	1	0	1	0
EGR1	ALDH-E2, ALDHI, ALDM	aldehyde dehydrogenase 2 family member	8	1	8	1
EGR3	ALDH-E2, ALDHI, ALDM	aldehyde dehydrogenase 2 family member	1	1	1	1
EHF	ALDH-E2, ALDHI, ALDM	aldehyde dehydrogenase 2 family member	0	1	0	1
ELF1	ALDH-E2, ALDHI, ALDM	aldehyde dehydrogenase 2 family member	0	1	0	1
EP300	ALDH-E2, ALDHI, ALDM	aldehyde dehydrogenase 2 family member	2	1	2	1
ESR1	ALDH-E2, ALDHI, ALDM	aldehyde dehydrogenase 2 family member	3	0	3	0
FLI1	ALDH-E2, ALDHI, ALDM	aldehyde dehydrogenase 2 family member	2	0	2	0
FOS	ALDH-E2, ALDHI, ALDM	aldehyde dehydrogenase 2 family member	0	3	0	3
FOSL1	ALDH-E2, ALDHI, ALDM	aldehyde dehydrogenase 2 family member	0	1	0	1
FOSL2	ALDH-E2, ALDHI, ALDM	aldehyde dehydrogenase 2 family member	0	3	0	3
GATA1	ALDH-E2, ALDHI, ALDM	aldehyde dehydrogenase 2 family member	2	0	2	0
GATA2	ALDH-E2, ALDHI, ALDM	aldehyde dehydrogenase 2 family member	4	0	4	0
GLIS1	ALDH-E2, ALDHI, ALDM	aldehyde dehydrogenase 2 family member	1	1	1	1
GLIS2	ALDH-E2, ALDHI, ALDM	aldehyde dehydrogenase 2 family member	0	1	0	1
GLIS3	ALDH-E2, ALDHI, ALDM	aldehyde dehydrogenase 2 family member	0	1	0	1
HBP1	ALDH-E2, ALDHI, ALDM	aldehyde dehydrogenase 2 family member	1	0	1	0
HDAC1	ALDH-E2, ALDHI, ALDM	aldehyde dehydrogenase 2 family member	0	1	0	1
HINFP	ALDH-E2, ALDHI, ALDM	aldehyde dehydrogenase 2 family member	0	1	0	1
HNF4A	ALDH-E2, ALDHI, ALDM	aldehyde dehydrogenase 2 family member	2	3	2	3
HNRNPLL	ALDH-E2, ALDHI, ALDM	aldehyde dehydrogenase 2 family member	1	0	1	0
HOXA4	ALDH-E2, ALDHI, ALDM	aldehyde dehydrogenase 2 family member	0	1	0	1
IKZF1	ALDH-E2, ALDHI, ALDM	aldehyde dehydrogenase 2 family member	1	2	1	3
INO80	ALDH-E2, ALDHI, ALDM	aldehyde dehydrogenase 2 family member	0	1	0	1
IRF1	ALDH-E2, ALDHI, ALDM	aldehyde dehydrogenase 2 family member	0	2	0	2
JUN	ALDH-E2, ALDHI, ALDM	aldehyde dehydrogenase 2 family member	0	6	0	6
JUNB	ALDH-E2, ALDHI, ALDM	aldehyde dehydrogenase 2 family member	0	2	0	2
JUND	ALDH-E2, ALDHI, ALDM	aldehyde dehydrogenase 2 family member	0	3	0	3
KDM4A	ALDH-E2, ALDHI, ALDM	aldehyde dehydrogenase 2 family member	0	1	0	1
KLF11	ALDH-E2, ALDHI, ALDM	aldehyde dehydrogenase 2 family member	0	2	0	3
KLF5	ALDH-E2, ALDHI, ALDM	aldehyde dehydrogenase 2 family member	1	1	1	1
KLF9	ALDH-E2, ALDHI, ALDM	aldehyde dehydrogenase 2 family member	0	1	0	1
KMT2A	ALDH-E2, ALDHI, ALDM	aldehyde dehydrogenase 2 family member	0	4	0	4
KMT2B-D	ALDH-E2, ALDHI, ALDM	aldehyde dehydrogenase 2 family member	0	1	0	1
MAFK	ALDH-E2, ALDHI, ALDM	aldehyde dehydrogenase 2 family member	0	1	0	1
MAX	ALDH-E2, ALDHI, ALDM	aldehyde dehydrogenase 2 family member	3	3	3	3
MAZ	ALDH-E2, ALDHI, ALDM	aldehyde dehydrogenase 2 family member	3	1	3	1
MBD4	ALDH-E2, ALDHI, ALDM	aldehyde dehydrogenase 2 family member	0	1	0	1
MED1	ALDH-E2, ALDHI, ALDM	aldehyde dehydrogenase 2 family member	0	1	0	1
MEIS1	ALDH-E2, ALDHI, ALDM	aldehyde dehydrogenase 2 family member	1	0	1	0
MGA	ALDH-E2, ALDHI, ALDM	aldehyde dehydrogenase 2 family member	1	1	1	1
MNT	ALDH-E2, ALDHI, ALDM	aldehyde dehydrogenase 2 family member	1	1	1	1
MTF2	ALDH-E2, ALDHI, ALDM	aldehyde dehydrogenase 2 family member	1	0	1	0
MXI1	ALDH-E2, ALDHI, ALDM	aldehyde dehydrogenase 2 family member	0	1	0	1
MYC	ALDH-E2, ALDHI, ALDM	aldehyde dehydrogenase 2 family member	0	3	0	3
MYOD1	ALDH-E2, ALDHI, ALDM	aldehyde dehydrogenase 2 family member	1	0	1	0
NELFCD	ALDH-E2, ALDHI, ALDM	aldehyde dehydrogenase 2 family member	0	1	0	1
NFATC3	ALDH-E2, ALDHI, ALDM	aldehyde dehydrogenase 2 family member	0	1	0	1
NFE2	ALDH-E2, ALDHI, ALDM	aldehyde dehydrogenase 2 family member	0	2	0	2
NFE2L2	ALDH-E2, ALDHI, ALDM	aldehyde dehydrogenase 2 family member	0	1	0	1
NFYA	ALDH-E2, ALDHI, ALDM	aldehyde dehydrogenase 2 family member	2	0	2	0
NIPBL	ALDH-E2, ALDHI, ALDM	aldehyde dehydrogenase 2 family member	0	1	0	1
NOTCH1	ALDH-E2, ALDHI, ALDM	aldehyde dehydrogenase 2 family member	1	0	1	0
NR1H3	ALDH-E2, ALDHI, ALDM	aldehyde dehydrogenase 2 family member	0	1	0	1
NR2C2	ALDH-E2, ALDHI, ALDM	aldehyde dehydrogenase 2 family member	1	0	1	0
NR2F1	ALDH-E2, ALDHI, ALDM	aldehyde dehydrogenase 2 family member	3	0	4	0
NR2F2	ALDH-E2, ALDHI, ALDM	aldehyde dehydrogenase 2 family member	2	0	2	0
NR2F6	ALDH-E2, ALDHI, ALDM	aldehyde dehydrogenase 2 family member	2	0	2	0
NRF1	ALDH-E2, ALDHI, ALDM	aldehyde dehydrogenase 2 family member	0	3	0	5
NRL	ALDH-E2, ALDHI, ALDM	aldehyde dehydrogenase 2 family member	0	1	0	1
OGT	ALDH-E2, ALDHI, ALDM	aldehyde dehydrogenase 2 family member	1	0	1	0
ONECUT1	ALDH-E2, ALDHI, ALDM	aldehyde dehydrogenase 2 family member	0	4	0	4
PAX5	ALDH-E2, ALDHI, ALDM	aldehyde dehydrogenase 2 family member	0	2	0	2
PHIP	ALDH-E2, ALDHI, ALDM	aldehyde dehydrogenase 2 family member	0	1	0	1
POLR2A	ALDH-E2, ALDHI, ALDM	aldehyde dehydrogenase 2 family member	1	5	1	5
POU2F3	ALDH-E2, ALDHI, ALDM	aldehyde dehydrogenase 2 family member	1	0	1	0
PRDM10	ALDH-E2, ALDHI, ALDM	aldehyde dehydrogenase 2 family member	0	1	0	2
PROX1	ALDH-E2, ALDHI, ALDM	aldehyde dehydrogenase 2 family member	0	1	0	1
RAD21	ALDH-E2, ALDHI, ALDM	aldehyde dehydrogenase 2 family member	0	3	0	3
RBFOX2	ALDH-E2, ALDHI, ALDM	aldehyde dehydrogenase 2 family member	1	0	1	0
RBM22	ALDH-E2, ALDHI, ALDM	aldehyde dehydrogenase 2 family member	0	1	0	1
RCOR2	ALDH-E2, ALDHI, ALDM	aldehyde dehydrogenase 2 family member	0	1	0	1
REL	ALDH-E2, ALDHI, ALDM	aldehyde dehydrogenase 2 family member	0	1	0	1
RELA	ALDH-E2, ALDHI, ALDM	aldehyde dehydrogenase 2 family member	0	1	0	1
REST	ALDH-E2, ALDHI, ALDM	aldehyde dehydrogenase 2 family member	0	1	0	1
RUVBL2	ALDH-E2, ALDHI, ALDM	aldehyde dehydrogenase 2 family member	1	0	1	0
RXRA	ALDH-E2, ALDHI, ALDM	aldehyde dehydrogenase 2 family member	1	0	1	0
SMAD1	ALDH-E2, ALDHI, ALDM	aldehyde dehydrogenase 2 family member	1	1	1	1
SMARCA4	ALDH-E2, ALDHI, ALDM	aldehyde dehydrogenase 2 family member	0	2	0	2
SMARCB1	ALDH-E2, ALDHI, ALDM	aldehyde dehydrogenase 2 family member	0	1	0	1
SMARCC1	ALDH-E2, ALDHI, ALDM	aldehyde dehydrogenase 2 family member	0	1	0	1
SMC1	ALDH-E2, ALDHI, ALDM	aldehyde dehydrogenase 2 family member	0	1	0	1
SNAI1	ALDH-E2, ALDHI, ALDM	aldehyde dehydrogenase 2 family member	0	1	0	1
SP1	ALDH-E2, ALDHI, ALDM	aldehyde dehydrogenase 2 family member	1	2	1	2
SP2	ALDH-E2, ALDHI, ALDM	aldehyde dehydrogenase 2 family member	1	1	1	1
SPI1	ALDH-E2, ALDHI, ALDM	aldehyde dehydrogenase 2 family member	2	0	2	0
SREBP2	ALDH-E2, ALDHI, ALDM	aldehyde dehydrogenase 2 family member	1	1	1	1
SRSF1	ALDH-E2, ALDHI, ALDM	aldehyde dehydrogenase 2 family member	0	1	0	1
SRSF3	ALDH-E2, ALDHI, ALDM	aldehyde dehydrogenase 2 family member	1	0	1	0
SS18	ALDH-E2, ALDHI, ALDM	aldehyde dehydrogenase 2 family member	0	1	0	1
STAT3	ALDH-E2, ALDHI, ALDM	aldehyde dehydrogenase 2 family member	5	1	6	1
TAL1	ALDH-E2, ALDHI, ALDM	aldehyde dehydrogenase 2 family member	0	1	0	1
TBP	ALDH-E2, ALDHI, ALDM	aldehyde dehydrogenase 2 family member	1	3	1	3
TCF12	ALDH-E2, ALDHI, ALDM	aldehyde dehydrogenase 2 family member	0	1	0	1
TCF3	ALDH-E2, ALDHI, ALDM	aldehyde dehydrogenase 2 family member	1	0	1	0
TCF7L2	ALDH-E2, ALDHI, ALDM	aldehyde dehydrogenase 2 family member	0	2	0	2
TEAD1	ALDH-E2, ALDHI, ALDM	aldehyde dehydrogenase 2 family member	1	0	1	0
TFAP2A	ALDH-E2, ALDHI, ALDM	aldehyde dehydrogenase 2 family member	1	2	1	2
TFAP2C	ALDH-E2, ALDHI, ALDM	aldehyde dehydrogenase 2 family member	0	1	0	1
TFAP4	ALDH-E2, ALDHI, ALDM	aldehyde dehydrogenase 2 family member	4	0	4	0
TGIF2	ALDH-E2, ALDHI, ALDM	aldehyde dehydrogenase 2 family member	1	0	1	0
TP53	ALDH-E2, ALDHI, ALDM	aldehyde dehydrogenase 2 family member	0	1	0	1
TP63	ALDH-E2, ALDHI, ALDM	aldehyde dehydrogenase 2 family member	1	0	1	0
TRIM24	ALDH-E2, ALDHI, ALDM	aldehyde dehydrogenase 2 family member	2	0	2	0
TTF1	ALDH-E2, ALDHI, ALDM	aldehyde dehydrogenase 2 family member	0	2	0	2
U2AF1	ALDH-E2, ALDHI, ALDM	aldehyde dehydrogenase 2 family member	0	1	0	1
VDR	ALDH-E2, ALDHI, ALDM	aldehyde dehydrogenase 2 family member	0	1	0	1
VEZF1	ALDH-E2, ALDHI, ALDM	aldehyde dehydrogenase 2 family member	1	1	1	1
YY1	ALDH-E2, ALDHI, ALDM	aldehyde dehydrogenase 2 family member	0	2	0	2
ZBTB42	ALDH-E2, ALDHI, ALDM	aldehyde dehydrogenase 2 family member	0	1	0	1
ZBTB48	ALDH-E2, ALDHI, ALDM	aldehyde dehydrogenase 2 family member	0	1	0	1
ZBTB7A	ALDH-E2, ALDHI, ALDM	aldehyde dehydrogenase 2 family member	0	2	0	2
ZEB1	ALDH-E2, ALDHI, ALDM	aldehyde dehydrogenase 2 family member	1	0	1	0
ZFY	ALDH-E2, ALDHI, ALDM	aldehyde dehydrogenase 2 family member	0	1	0	1
ZNF18	ALDH-E2, ALDHI, ALDM	aldehyde dehydrogenase 2 family member	1	0	1	0
ZNF221	ALDH-E2, ALDHI, ALDM	aldehyde dehydrogenase 2 family member	1	0	1	0
ZNF3	ALDH-E2, ALDHI, ALDM	aldehyde dehydrogenase 2 family member	1	0	1	0
ZNF384	ALDH-E2, ALDHI, ALDM	aldehyde dehydrogenase 2 family member	3	0	3	0
ZNF441	ALDH-E2, ALDHI, ALDM	aldehyde dehydrogenase 2 family member	1	0	1	0
ZNF506	ALDH-E2, ALDHI, ALDM	aldehyde dehydrogenase 2 family member	1	0	2	0
ZNF519	ALDH-E2, ALDHI, ALDM	aldehyde dehydrogenase 2 family member	0	1	0	1
ZNF547	ALDH-E2, ALDHI, ALDM	aldehyde dehydrogenase 2 family member	0	1	0	1
ZNF781	ALDH-E2, ALDHI, ALDM	aldehyde dehydrogenase 2 family member	1	0	1	0
ZNF883	ALDH-E2, ALDHI, ALDM	aldehyde dehydrogenase 2 family member	0	1	0	1
ZNF891	ALDH-E2, ALDHI, ALDM	aldehyde dehydrogenase 2 family member	0	1	0	1
HAND2	BBDS, BEK, BFR-1, CD332, CEK3, CFD1, ECT1, JWS, K-SAM, KGFR, TK14, TK25	fibroblast growth factor receptor 2	0	2	0	3
HDAC1	BBDS, BEK, BFR-1, CD332, CEK3, CFD1, ECT1, JWS, K-SAM, KGFR, TK14, TK25	fibroblast growth factor receptor 2	0	1	0	1
HDAC2	BBDS, BEK, BFR-1, CD332, CEK3, CFD1, ECT1, JWS, K-SAM, KGFR, TK14, TK25	fibroblast growth factor receptor 2	0	1	0	3
HDAC3	BBDS, BEK, BFR-1, CD332, CEK3, CFD1, ECT1, JWS, K-SAM, KGFR, TK14, TK25	fibroblast growth factor receptor 2	0	1	0	1
HIF3A	BBDS, BEK, BFR-1, CD332, CEK3, CFD1, ECT1, JWS, K-SAM, KGFR, TK14, TK25	fibroblast growth factor receptor 2	0	1	0	1
HLF	BBDS, BEK, BFR-1, CD332, CEK3, CFD1, ECT1, JWS, K-SAM, KGFR, TK14, TK25	fibroblast growth factor receptor 2	0	1	0	2
HNF4A	BBDS, BEK, BFR-1, CD332, CEK3, CFD1, ECT1, JWS, K-SAM, KGFR, TK14, TK25	fibroblast growth factor receptor 2	0	2	0	2
HNF4G	BBDS, BEK, BFR-1, CD332, CEK3, CFD1, ECT1, JWS, K-SAM, KGFR, TK14, TK25	fibroblast growth factor receptor 2	0	1	0	1
HNRNPH1	BBDS, BEK, BFR-1, CD332, CEK3, CFD1, ECT1, JWS, K-SAM, KGFR, TK14, TK25	fibroblast growth factor receptor 2	0	1	0	1
HNRNPLL	BBDS, BEK, BFR-1, CD332, CEK3, CFD1, ECT1, JWS, K-SAM, KGFR, TK14, TK25	fibroblast growth factor receptor 2	0	1	0	1
HOTAIR	BBDS, BEK, BFR-1, CD332, CEK3, CFD1, ECT1, JWS, K-SAM, KGFR, TK14, TK25	fibroblast growth factor receptor 2	0	1	0	1
HOXB13	BBDS, BEK, BFR-1, CD332, CEK3, CFD1, ECT1, JWS, K-SAM, KGFR, TK14, TK25	fibroblast growth factor receptor 2	0	1	0	1
HOXC9	BBDS, BEK, BFR-1, CD332, CEK3, CFD1, ECT1, JWS, K-SAM, KGFR, TK14, TK25	fibroblast growth factor receptor 2	0	1	0	1
HSF1	BBDS, BEK, BFR-1, CD332, CEK3, CFD1, ECT1, JWS, K-SAM, KGFR, TK14, TK25	fibroblast growth factor receptor 2	0	3	0	4
IKZF1	BBDS, BEK, BFR-1, CD332, CEK3, CFD1, ECT1, JWS, K-SAM, KGFR, TK14, TK25	fibroblast growth factor receptor 2	0	1	0	1
IKZF3	BBDS, BEK, BFR-1, CD332, CEK3, CFD1, ECT1, JWS, K-SAM, KGFR, TK14, TK25	fibroblast growth factor receptor 2	0	1	0	1
INO80	BBDS, BEK, BFR-1, CD332, CEK3, CFD1, ECT1, JWS, K-SAM, KGFR, TK14, TK25	fibroblast growth factor receptor 2	0	1	0	2
IRF4	BBDS, BEK, BFR-1, CD332, CEK3, CFD1, ECT1, JWS, K-SAM, KGFR, TK14, TK25	fibroblast growth factor receptor 2	0	1	0	1
ISL1	BBDS, BEK, BFR-1, CD332, CEK3, CFD1, ECT1, JWS, K-SAM, KGFR, TK14, TK25	fibroblast growth factor receptor 2	0	1	0	1
JUNB	BBDS, BEK, BFR-1, CD332, CEK3, CFD1, ECT1, JWS, K-SAM, KGFR, TK14, TK25	fibroblast growth factor receptor 2	0	1	0	1
KDM2B	BBDS, BEK, BFR-1, CD332, CEK3, CFD1, ECT1, JWS, K-SAM, KGFR, TK14, TK25	fibroblast growth factor receptor 2	0	1	0	1
KLF1	BBDS, BEK, BFR-1, CD332, CEK3, CFD1, ECT1, JWS, K-SAM, KGFR, TK14, TK25	fibroblast growth factor receptor 2	0	1	0	1
KLF11	BBDS, BEK, BFR-1, CD332, CEK3, CFD1, ECT1, JWS, K-SAM, KGFR, TK14, TK25	fibroblast growth factor receptor 2	0	1	0	1
KLF4	BBDS, BEK, BFR-1, CD332, CEK3, CFD1, ECT1, JWS, K-SAM, KGFR, TK14, TK25	fibroblast growth factor receptor 2	0	1	0	1
KLF5	BBDS, BEK, BFR-1, CD332, CEK3, CFD1, ECT1, JWS, K-SAM, KGFR, TK14, TK25	fibroblast growth factor receptor 2	0	1	0	1
KLF9	BBDS, BEK, BFR-1, CD332, CEK3, CFD1, ECT1, JWS, K-SAM, KGFR, TK14, TK25	fibroblast growth factor receptor 2	0	2	0	2
KMT2A	BBDS, BEK, BFR-1, CD332, CEK3, CFD1, ECT1, JWS, K-SAM, KGFR, TK14, TK25	fibroblast growth factor receptor 2	0	4	0	4
KMT2B	BBDS, BEK, BFR-1, CD332, CEK3, CFD1, ECT1, JWS, K-SAM, KGFR, TK14, TK25	fibroblast growth factor receptor 2	0	1	0	1
LIN9	BBDS, BEK, BFR-1, CD332, CEK3, CFD1, ECT1, JWS, K-SAM, KGFR, TK14, TK25	fibroblast growth factor receptor 2	0	1	0	1
LMNB1	BBDS, BEK, BFR-1, CD332, CEK3, CFD1, ECT1, JWS, K-SAM, KGFR, TK14, TK25	fibroblast growth factor receptor 2	0	1	0	1
MAFF	BBDS, BEK, BFR-1, CD332, CEK3, CFD1, ECT1, JWS, K-SAM, KGFR, TK14, TK25	fibroblast growth factor receptor 2	0	2	0	2
MAFK	BBDS, BEK, BFR-1, CD332, CEK3, CFD1, ECT1, JWS, K-SAM, KGFR, TK14, TK25	fibroblast growth factor receptor 2	0	1	0	1
MAX	BBDS, BEK, BFR-1, CD332, CEK3, CFD1, ECT1, JWS, K-SAM, KGFR, TK14, TK25	fibroblast growth factor receptor 2	0	3	0	3
MAZ	BBDS, BEK, BFR-1, CD332, CEK3, CFD1, ECT1, JWS, K-SAM, KGFR, TK14, TK25	fibroblast growth factor receptor 2	0	3	0	4
MED12	BBDS, BEK, BFR-1, CD332, CEK3, CFD1, ECT1, JWS, K-SAM, KGFR, TK14, TK25	fibroblast growth factor receptor 2	0	1	0	1
MED26	BBDS, BEK, BFR-1, CD332, CEK3, CFD1, ECT1, JWS, K-SAM, KGFR, TK14, TK25	fibroblast growth factor receptor 2	0	1	0	1
MITF	BBDS, BEK, BFR-1, CD332, CEK3, CFD1, ECT1, JWS, K-SAM, KGFR, TK14, TK25	fibroblast growth factor receptor 2	0	1	0	1
MNT	BBDS, BEK, BFR-1, CD332, CEK3, CFD1, ECT1, JWS, K-SAM, KGFR, TK14, TK25	fibroblast growth factor receptor 2	0	1	0	1
MTA2	BBDS, BEK, BFR-1, CD332, CEK3, CFD1, ECT1, JWS, K-SAM, KGFR, TK14, TK25	fibroblast growth factor receptor 2	0	1	0	1
MYB	BBDS, BEK, BFR-1, CD332, CEK3, CFD1, ECT1, JWS, K-SAM, KGFR, TK14, TK25	fibroblast growth factor receptor 2	0	1	0	1
MYC	BBDS, BEK, BFR-1, CD332, CEK3, CFD1, ECT1, JWS, K-SAM, KGFR, TK14, TK25	fibroblast growth factor receptor 2	0	1	0	1
MYCN	BBDS, BEK, BFR-1, CD332, CEK3, CFD1, ECT1, JWS, K-SAM, KGFR, TK14, TK25	fibroblast growth factor receptor 2	0	1	0	1
MYOD1	BBDS, BEK, BFR-1, CD332, CEK3, CFD1, ECT1, JWS, K-SAM, KGFR, TK14, TK25	fibroblast growth factor receptor 2	0	2	0	2
MYOG	BBDS, BEK, BFR-1, CD332, CEK3, CFD1, ECT1, JWS, K-SAM, KGFR, TK14, TK25	fibroblast growth factor receptor 2	0	1	0	1
NCBP1	BBDS, BEK, BFR-1, CD332, CEK3, CFD1, ECT1, JWS, K-SAM, KGFR, TK14, TK25	fibroblast growth factor receptor 2	0	1	0	1
NELFE	BBDS, BEK, BFR-1, CD332, CEK3, CFD1, ECT1, JWS, K-SAM, KGFR, TK14, TK25	fibroblast growth factor receptor 2	0	1	0	2
NFYA	BBDS, BEK, BFR-1, CD332, CEK3, CFD1, ECT1, JWS, K-SAM, KGFR, TK14, TK25	fibroblast growth factor receptor 2	0	2	0	2
NFYB	BBDS, BEK, BFR-1, CD332, CEK3, CFD1, ECT1, JWS, K-SAM, KGFR, TK14, TK25	fibroblast growth factor receptor 2	0	4	0	4
NFYC	BBDS, BEK, BFR-1, CD332, CEK3, CFD1, ECT1, JWS, K-SAM, KGFR, TK14, TK25	fibroblast growth factor receptor 2	0	1	0	1
NR2F1	BBDS, BEK, BFR-1, CD332, CEK3, CFD1, ECT1, JWS, K-SAM, KGFR, TK14, TK25	fibroblast growth factor receptor 2	0	1	0	1
NR2F2	BBDS, BEK, BFR-1, CD332, CEK3, CFD1, ECT1, JWS, K-SAM, KGFR, TK14, TK25	fibroblast growth factor receptor 2	0	1	0	1
NRF1	BBDS, BEK, BFR-1, CD332, CEK3, CFD1, ECT1, JWS, K-SAM, KGFR, TK14, TK25	fibroblast growth factor receptor 2	0	6	0	6
OGT	BBDS, BEK, BFR-1, CD332, CEK3, CFD1, ECT1, JWS, K-SAM, KGFR, TK14, TK25	fibroblast growth factor receptor 2	0	1	0	1
OLIG2	BBDS, BEK, BFR-1, CD332, CEK3, CFD1, ECT1, JWS, K-SAM, KGFR, TK14, TK25	fibroblast growth factor receptor 2	0	4	0	4
ONECUT1	BBDS, BEK, BFR-1, CD332, CEK3, CFD1, ECT1, JWS, K-SAM, KGFR, TK14, TK25	fibroblast growth factor receptor 2	0	2	0	2
ONECUT2	BBDS, BEK, BFR-1, CD332, CEK3, CFD1, ECT1, JWS, K-SAM, KGFR, TK14, TK25	fibroblast growth factor receptor 2	0	1	0	1
OSR2	BBDS, BEK, BFR-1, CD332, CEK3, CFD1, ECT1, JWS, K-SAM, KGFR, TK14, TK25	fibroblast growth factor receptor 2	0	1	0	2
PAX3-FOXO1	BBDS, BEK, BFR-1, CD332, CEK3, CFD1, ECT1, JWS, K-SAM, KGFR, TK14, TK25	fibroblast growth factor receptor 2	0	1	0	1
PBX1	BBDS, BEK, BFR-1, CD332, CEK3, CFD1, ECT1, JWS, K-SAM, KGFR, TK14, TK25	fibroblast growth factor receptor 2	0	2	0	2
PBX1-2-3	BBDS, BEK, BFR-1, CD332, CEK3, CFD1, ECT1, JWS, K-SAM, KGFR, TK14, TK25	fibroblast growth factor receptor 2	0	1	0	2
PBX3	BBDS, BEK, BFR-1, CD332, CEK3, CFD1, ECT1, JWS, K-SAM, KGFR, TK14, TK25	fibroblast growth factor receptor 2	0	1	0	2
PCBP2	BBDS, BEK, BFR-1, CD332, CEK3, CFD1, ECT1, JWS, K-SAM, KGFR, TK14, TK25	fibroblast growth factor receptor 2	0	1	0	1
PDX1	BBDS, BEK, BFR-1, CD332, CEK3, CFD1, ECT1, JWS, K-SAM, KGFR, TK14, TK25	fibroblast growth factor receptor 2	0	1	0	1
PHF19	BBDS, BEK, BFR-1, CD332, CEK3, CFD1, ECT1, JWS, K-SAM, KGFR, TK14, TK25	fibroblast growth factor receptor 2	0	1	0	2
PHIP	BBDS, BEK, BFR-1, CD332, CEK3, CFD1, ECT1, JWS, K-SAM, KGFR, TK14, TK25	fibroblast growth factor receptor 2	0	1	0	1
PKNOX1	BBDS, BEK, BFR-1, CD332, CEK3, CFD1, ECT1, JWS, K-SAM, KGFR, TK14, TK25	fibroblast growth factor receptor 2	0	1	0	1
POLR2A	BBDS, BEK, BFR-1, CD332, CEK3, CFD1, ECT1, JWS, K-SAM, KGFR, TK14, TK25	fibroblast growth factor receptor 2	0	1	0	1
POU5F1	BBDS, BEK, BFR-1, CD332, CEK3, CFD1, ECT1, JWS, K-SAM, KGFR, TK14, TK25	fibroblast growth factor receptor 2	0	1	0	2
PRDM1	BBDS, BEK, BFR-1, CD332, CEK3, CFD1, ECT1, JWS, K-SAM, KGFR, TK14, TK25	fibroblast growth factor receptor 2	0	1	0	2
PRDM4	BBDS, BEK, BFR-1, CD332, CEK3, CFD1, ECT1, JWS, K-SAM, KGFR, TK14, TK25	fibroblast growth factor receptor 2	0	1	0	1
PSIP1	BBDS, BEK, BFR-1, CD332, CEK3, CFD1, ECT1, JWS, K-SAM, KGFR, TK14, TK25	fibroblast growth factor receptor 2	0	1	0	1
RAD21	BBDS, BEK, BFR-1, CD332, CEK3, CFD1, ECT1, JWS, K-SAM, KGFR, TK14, TK25	fibroblast growth factor receptor 2	0	2	0	2
RARA	BBDS, BEK, BFR-1, CD332, CEK3, CFD1, ECT1, JWS, K-SAM, KGFR, TK14, TK25	fibroblast growth factor receptor 2	0	1	0	1
RBBP4	BBDS, BEK, BFR-1, CD332, CEK3, CFD1, ECT1, JWS, K-SAM, KGFR, TK14, TK25	fibroblast growth factor receptor 2	0	2	0	3
RBFOX2	BBDS, BEK, BFR-1, CD332, CEK3, CFD1, ECT1, JWS, K-SAM, KGFR, TK14, TK25	fibroblast growth factor receptor 2	0	1	0	1
RBPJ	BBDS, BEK, BFR-1, CD332, CEK3, CFD1, ECT1, JWS, K-SAM, KGFR, TK14, TK25	fibroblast growth factor receptor 2	0	1	0	1
RCOR1	BBDS, BEK, BFR-1, CD332, CEK3, CFD1, ECT1, JWS, K-SAM, KGFR, TK14, TK25	fibroblast growth factor receptor 2	0	1	0	1
RNF2	BBDS, BEK, BFR-1, CD332, CEK3, CFD1, ECT1, JWS, K-SAM, KGFR, TK14, TK25	fibroblast growth factor receptor 2	0	1	0	2
RUNX1	BBDS, BEK, BFR-1, CD332, CEK3, CFD1, ECT1, JWS, K-SAM, KGFR, TK14, TK25	fibroblast growth factor receptor 2	0	4	0	6
RUNX1_mut	BBDS, BEK, BFR-1, CD332, CEK3, CFD1, ECT1, JWS, K-SAM, KGFR, TK14, TK25	fibroblast growth factor receptor 2	0	1	0	1
RUNX2	BBDS, BEK, BFR-1, CD332, CEK3, CFD1, ECT1, JWS, K-SAM, KGFR, TK14, TK25	fibroblast growth factor receptor 2	0	1	0	3
RXRA	BBDS, BEK, BFR-1, CD332, CEK3, CFD1, ECT1, JWS, K-SAM, KGFR, TK14, TK25	fibroblast growth factor receptor 2	0	1	0	1
SETDB1	BBDS, BEK, BFR-1, CD332, CEK3, CFD1, ECT1, JWS, K-SAM, KGFR, TK14, TK25	fibroblast growth factor receptor 2	0	1	0	2
SIN3A	BBDS, BEK, BFR-1, CD332, CEK3, CFD1, ECT1, JWS, K-SAM, KGFR, TK14, TK25	fibroblast growth factor receptor 2	0	1	0	1
SMAD1	BBDS, BEK, BFR-1, CD332, CEK3, CFD1, ECT1, JWS, K-SAM, KGFR, TK14, TK25	fibroblast growth factor receptor 2	0	1	0	1
SMAD3	BBDS, BEK, BFR-1, CD332, CEK3, CFD1, ECT1, JWS, K-SAM, KGFR, TK14, TK25	fibroblast growth factor receptor 2	0	1	0	1
SMAD4	BBDS, BEK, BFR-1, CD332, CEK3, CFD1, ECT1, JWS, K-SAM, KGFR, TK14, TK25	fibroblast growth factor receptor 2	0	1	0	1
SMARCA4	BBDS, BEK, BFR-1, CD332, CEK3, CFD1, ECT1, JWS, K-SAM, KGFR, TK14, TK25	fibroblast growth factor receptor 2	0	3	0	12
SMARCB1	BBDS, BEK, BFR-1, CD332, CEK3, CFD1, ECT1, JWS, K-SAM, KGFR, TK14, TK25	fibroblast growth factor receptor 2	0	2	0	2
SMARCC1	BBDS, BEK, BFR-1, CD332, CEK3, CFD1, ECT1, JWS, K-SAM, KGFR, TK14, TK25	fibroblast growth factor receptor 2	0	2	0	3
SNAI2	BBDS, BEK, BFR-1, CD332, CEK3, CFD1, ECT1, JWS, K-SAM, KGFR, TK14, TK25	fibroblast growth factor receptor 2	0	2	0	3
SOX2	BBDS, BEK, BFR-1, CD332, CEK3, CFD1, ECT1, JWS, K-SAM, KGFR, TK14, TK25	fibroblast growth factor receptor 2	0	1	0	1
SOX8	BBDS, BEK, BFR-1, CD332, CEK3, CFD1, ECT1, JWS, K-SAM, KGFR, TK14, TK25	fibroblast growth factor receptor 2	0	1	0	1
SP2	BBDS, BEK, BFR-1, CD332, CEK3, CFD1, ECT1, JWS, K-SAM, KGFR, TK14, TK25	fibroblast growth factor receptor 2	0	1	0	1
SPI1	BBDS, BEK, BFR-1, CD332, CEK3, CFD1, ECT1, JWS, K-SAM, KGFR, TK14, TK25	fibroblast growth factor receptor 2	0	3	0	3
SREBP2	BBDS, BEK, BFR-1, CD332, CEK3, CFD1, ECT1, JWS, K-SAM, KGFR, TK14, TK25	fibroblast growth factor receptor 2	0	1	0	2
SS18	BBDS, BEK, BFR-1, CD332, CEK3, CFD1, ECT1, JWS, K-SAM, KGFR, TK14, TK25	fibroblast growth factor receptor 2	0	4	0	11
SS18-SSX	BBDS, BEK, BFR-1, CD332, CEK3, CFD1, ECT1, JWS, K-SAM, KGFR, TK14, TK25	fibroblast growth factor receptor 2	0	1	0	1
STAG1	BBDS, BEK, BFR-1, CD332, CEK3, CFD1, ECT1, JWS, K-SAM, KGFR, TK14, TK25	fibroblast growth factor receptor 2	0	2	0	2
STAG2	BBDS, BEK, BFR-1, CD332, CEK3, CFD1, ECT1, JWS, K-SAM, KGFR, TK14, TK25	fibroblast growth factor receptor 2	0	1	0	1
STAT1	BBDS, BEK, BFR-1, CD332, CEK3, CFD1, ECT1, JWS, K-SAM, KGFR, TK14, TK25	fibroblast growth factor receptor 2	0	1	0	1
STAT1_pS727	BBDS, BEK, BFR-1, CD332, CEK3, CFD1, ECT1, JWS, K-SAM, KGFR, TK14, TK25	fibroblast growth factor receptor 2	0	1	0	1
STAT3	BBDS, BEK, BFR-1, CD332, CEK3, CFD1, ECT1, JWS, K-SAM, KGFR, TK14, TK25	fibroblast growth factor receptor 2	0	5	0	11
SUZ12	BBDS, BEK, BFR-1, CD332, CEK3, CFD1, ECT1, JWS, K-SAM, KGFR, TK14, TK25	fibroblast growth factor receptor 2	0	1	0	1
TBP	BBDS, BEK, BFR-1, CD332, CEK3, CFD1, ECT1, JWS, K-SAM, KGFR, TK14, TK25	fibroblast growth factor receptor 2	0	2	0	2
TBX2	BBDS, BEK, BFR-1, CD332, CEK3, CFD1, ECT1, JWS, K-SAM, KGFR, TK14, TK25	fibroblast growth factor receptor 2	0	1	0	1
TCF12	BBDS, BEK, BFR-1, CD332, CEK3, CFD1, ECT1, JWS, K-SAM, KGFR, TK14, TK25	fibroblast growth factor receptor 2	0	1	0	1
TCF3	BBDS, BEK, BFR-1, CD332, CEK3, CFD1, ECT1, JWS, K-SAM, KGFR, TK14, TK25	fibroblast growth factor receptor 2	0	1	0	1
TCF3-PBX1	BBDS, BEK, BFR-1, CD332, CEK3, CFD1, ECT1, JWS, K-SAM, KGFR, TK14, TK25	fibroblast growth factor receptor 2	0	1	0	1
TCF7	BBDS, BEK, BFR-1, CD332, CEK3, CFD1, ECT1, JWS, K-SAM, KGFR, TK14, TK25	fibroblast growth factor receptor 2	0	1	0	1
TCF7L1	BBDS, BEK, BFR-1, CD332, CEK3, CFD1, ECT1, JWS, K-SAM, KGFR, TK14, TK25	fibroblast growth factor receptor 2	0	1	0	1
TCF7L2	BBDS, BEK, BFR-1, CD332, CEK3, CFD1, ECT1, JWS, K-SAM, KGFR, TK14, TK25	fibroblast growth factor receptor 2	0	1	0	1
TEAD1	BBDS, BEK, BFR-1, CD332, CEK3, CFD1, ECT1, JWS, K-SAM, KGFR, TK14, TK25	fibroblast growth factor receptor 2	0	1	0	1
TERC	BBDS, BEK, BFR-1, CD332, CEK3, CFD1, ECT1, JWS, K-SAM, KGFR, TK14, TK25	fibroblast growth factor receptor 2	0	1	0	1
TFAP2A	BBDS, BEK, BFR-1, CD332, CEK3, CFD1, ECT1, JWS, K-SAM, KGFR, TK14, TK25	fibroblast growth factor receptor 2	0	5	0	7
TFAP2B	BBDS, BEK, BFR-1, CD332, CEK3, CFD1, ECT1, JWS, K-SAM, KGFR, TK14, TK25	fibroblast growth factor receptor 2	0	1	0	1
TFAP2C	BBDS, BEK, BFR-1, CD332, CEK3, CFD1, ECT1, JWS, K-SAM, KGFR, TK14, TK25	fibroblast growth factor receptor 2	0	2	0	3
TOP1	BBDS, BEK, BFR-1, CD332, CEK3, CFD1, ECT1, JWS, K-SAM, KGFR, TK14, TK25	fibroblast growth factor receptor 2	0	1	0	1
TP53	BBDS, BEK, BFR-1, CD332, CEK3, CFD1, ECT1, JWS, K-SAM, KGFR, TK14, TK25	fibroblast growth factor receptor 2	0	9	0	9
TP63	BBDS, BEK, BFR-1, CD332, CEK3, CFD1, ECT1, JWS, K-SAM, KGFR, TK14, TK25	fibroblast growth factor receptor 2	0	8	0	15
TP73	BBDS, BEK, BFR-1, CD332, CEK3, CFD1, ECT1, JWS, K-SAM, KGFR, TK14, TK25	fibroblast growth factor receptor 2	0	1	0	1
U2AF1	BBDS, BEK, BFR-1, CD332, CEK3, CFD1, ECT1, JWS, K-SAM, KGFR, TK14, TK25	fibroblast growth factor receptor 2	0	1	0	1
USF1	BBDS, BEK, BFR-1, CD332, CEK3, CFD1, ECT1, JWS, K-SAM, KGFR, TK14, TK25	fibroblast growth factor receptor 2	0	2	0	2
VEZF1	BBDS, BEK, BFR-1, CD332, CEK3, CFD1, ECT1, JWS, K-SAM, KGFR, TK14, TK25	fibroblast growth factor receptor 2	0	1	0	2
WDR5	BBDS, BEK, BFR-1, CD332, CEK3, CFD1, ECT1, JWS, K-SAM, KGFR, TK14, TK25	fibroblast growth factor receptor 2	0	1	0	2
WT1	BBDS, BEK, BFR-1, CD332, CEK3, CFD1, ECT1, JWS, K-SAM, KGFR, TK14, TK25	fibroblast growth factor receptor 2	0	1	0	2
ZBTB14	BBDS, BEK, BFR-1, CD332, CEK3, CFD1, ECT1, JWS, K-SAM, KGFR, TK14, TK25	fibroblast growth factor receptor 2	0	1	0	1
ZBTB42	BBDS, BEK, BFR-1, CD332, CEK3, CFD1, ECT1, JWS, K-SAM, KGFR, TK14, TK25	fibroblast growth factor receptor 2	0	1	0	2
ZBTB44	BBDS, BEK, BFR-1, CD332, CEK3, CFD1, ECT1, JWS, K-SAM, KGFR, TK14, TK25	fibroblast growth factor receptor 2	0	1	0	1
ZBTB48	BBDS, BEK, BFR-1, CD332, CEK3, CFD1, ECT1, JWS, K-SAM, KGFR, TK14, TK25	fibroblast growth factor receptor 2	0	1	0	1
ZBTB6	BBDS, BEK, BFR-1, CD332, CEK3, CFD1, ECT1, JWS, K-SAM, KGFR, TK14, TK25	fibroblast growth factor receptor 2	0	1	0	2
ZBTB7A	BBDS, BEK, BFR-1, CD332, CEK3, CFD1, ECT1, JWS, K-SAM, KGFR, TK14, TK25	fibroblast growth factor receptor 2	0	2	0	2
ZEB1	BBDS, BEK, BFR-1, CD332, CEK3, CFD1, ECT1, JWS, K-SAM, KGFR, TK14, TK25	fibroblast growth factor receptor 2	0	3	0	3
ZFHX2	BBDS, BEK, BFR-1, CD332, CEK3, CFD1, ECT1, JWS, K-SAM, KGFR, TK14, TK25	fibroblast growth factor receptor 2	0	1	0	2
ZFX	BBDS, BEK, BFR-1, CD332, CEK3, CFD1, ECT1, JWS, K-SAM, KGFR, TK14, TK25	fibroblast growth factor receptor 2	0	1	0	2
ZNF142	BBDS, BEK, BFR-1, CD332, CEK3, CFD1, ECT1, JWS, K-SAM, KGFR, TK14, TK25	fibroblast growth factor receptor 2	0	1	0	1
ZNF182	BBDS, BEK, BFR-1, CD332, CEK3, CFD1, ECT1, JWS, K-SAM, KGFR, TK14, TK25	fibroblast growth factor receptor 2	0	1	0	1
ZNF24	BBDS, BEK, BFR-1, CD332, CEK3, CFD1, ECT1, JWS, K-SAM, KGFR, TK14, TK25	fibroblast growth factor receptor 2	0	1	0	1
ZNF263	BBDS, BEK, BFR-1, CD332, CEK3, CFD1, ECT1, JWS, K-SAM, KGFR, TK14, TK25	fibroblast growth factor receptor 2	0	4	0	7
ZNF317	BBDS, BEK, BFR-1, CD332, CEK3, CFD1, ECT1, JWS, K-SAM, KGFR, TK14, TK25	fibroblast growth factor receptor 2	0	1	0	1
ZNF331	BBDS, BEK, BFR-1, CD332, CEK3, CFD1, ECT1, JWS, K-SAM, KGFR, TK14, TK25	fibroblast growth factor receptor 2	0	1	0	1
ZNF362	BBDS, BEK, BFR-1, CD332, CEK3, CFD1, ECT1, JWS, K-SAM, KGFR, TK14, TK25	fibroblast growth factor receptor 2	0	1	0	1
ZNF384	BBDS, BEK, BFR-1, CD332, CEK3, CFD1, ECT1, JWS, K-SAM, KGFR, TK14, TK25	fibroblast growth factor receptor 2	0	1	0	4
ZNF490	BBDS, BEK, BFR-1, CD332, CEK3, CFD1, ECT1, JWS, K-SAM, KGFR, TK14, TK25	fibroblast growth factor receptor 2	0	1	0	1
ZNF512	BBDS, BEK, BFR-1, CD332, CEK3, CFD1, ECT1, JWS, K-SAM, KGFR, TK14, TK25	fibroblast growth factor receptor 2	0	1	0	2
ZNF561	BBDS, BEK, BFR-1, CD332, CEK3, CFD1, ECT1, JWS, K-SAM, KGFR, TK14, TK25	fibroblast growth factor receptor 2	0	1	0	1
ZNF600	BBDS, BEK, BFR-1, CD332, CEK3, CFD1, ECT1, JWS, K-SAM, KGFR, TK14, TK25	fibroblast growth factor receptor 2	0	1	0	1
ZNF687	BBDS, BEK, BFR-1, CD332, CEK3, CFD1, ECT1, JWS, K-SAM, KGFR, TK14, TK25	fibroblast growth factor receptor 2	0	1	0	2
ZNF692	BBDS, BEK, BFR-1, CD332, CEK3, CFD1, ECT1, JWS, K-SAM, KGFR, TK14, TK25	fibroblast growth factor receptor 2	0	1	0	1
ZNF770	BBDS, BEK, BFR-1, CD332, CEK3, CFD1, ECT1, JWS, K-SAM, KGFR, TK14, TK25	fibroblast growth factor receptor 2	0	2	0	2
ZNF777	BBDS, BEK, BFR-1, CD332, CEK3, CFD1, ECT1, JWS, K-SAM, KGFR, TK14, TK25	fibroblast growth factor receptor 2	0	1	0	4
AFF4	BBDS, BEK, BFR-1, CD332, CEK3, CFD1, ECT1, JWS, K-SAM, KGFR, TK14, TK25	fibroblast growth factor receptor 2	0	1	0	1
AR	BBDS, BEK, BFR-1, CD332, CEK3, CFD1, ECT1, JWS, K-SAM, KGFR, TK14, TK25	fibroblast growth factor receptor 2	0	3	0	3
ARID2	BBDS, BEK, BFR-1, CD332, CEK3, CFD1, ECT1, JWS, K-SAM, KGFR, TK14, TK25	fibroblast growth factor receptor 2	0	1	0	1
ARNT	BBDS, BEK, BFR-1, CD332, CEK3, CFD1, ECT1, JWS, K-SAM, KGFR, TK14, TK25	fibroblast growth factor receptor 2	0	1	0	1
ATF2	BBDS, BEK, BFR-1, CD332, CEK3, CFD1, ECT1, JWS, K-SAM, KGFR, TK14, TK25	fibroblast growth factor receptor 2	0	2	0	3
BCL6	BBDS, BEK, BFR-1, CD332, CEK3, CFD1, ECT1, JWS, K-SAM, KGFR, TK14, TK25	fibroblast growth factor receptor 2	0	1	0	1
BCL6B	BBDS, BEK, BFR-1, CD332, CEK3, CFD1, ECT1, JWS, K-SAM, KGFR, TK14, TK25	fibroblast growth factor receptor 2	0	1	0	1
BRD1	BBDS, BEK, BFR-1, CD332, CEK3, CFD1, ECT1, JWS, K-SAM, KGFR, TK14, TK25	fibroblast growth factor receptor 2	0	1	0	2
BRD4	BBDS, BEK, BFR-1, CD332, CEK3, CFD1, ECT1, JWS, K-SAM, KGFR, TK14, TK25	fibroblast growth factor receptor 2	0	2	0	2
BRF1	BBDS, BEK, BFR-1, CD332, CEK3, CFD1, ECT1, JWS, K-SAM, KGFR, TK14, TK25	fibroblast growth factor receptor 2	0	1	0	1
CDK9	BBDS, BEK, BFR-1, CD332, CEK3, CFD1, ECT1, JWS, K-SAM, KGFR, TK14, TK25	fibroblast growth factor receptor 2	0	1	0	1
CEBPA	BBDS, BEK, BFR-1, CD332, CEK3, CFD1, ECT1, JWS, K-SAM, KGFR, TK14, TK25	fibroblast growth factor receptor 2	0	6	0	7
CEBPB	BBDS, BEK, BFR-1, CD332, CEK3, CFD1, ECT1, JWS, K-SAM, KGFR, TK14, TK25	fibroblast growth factor receptor 2	0	8	0	8
CEBPD	BBDS, BEK, BFR-1, CD332, CEK3, CFD1, ECT1, JWS, K-SAM, KGFR, TK14, TK25	fibroblast growth factor receptor 2	0	1	0	1
CHD4	BBDS, BEK, BFR-1, CD332, CEK3, CFD1, ECT1, JWS, K-SAM, KGFR, TK14, TK25	fibroblast growth factor receptor 2	0	2	0	2
CREBBP	BBDS, BEK, BFR-1, CD332, CEK3, CFD1, ECT1, JWS, K-SAM, KGFR, TK14, TK25	fibroblast growth factor receptor 2	0	1	0	1
CTCF	BBDS, BEK, BFR-1, CD332, CEK3, CFD1, ECT1, JWS, K-SAM, KGFR, TK14, TK25	fibroblast growth factor receptor 2	0	2	0	2
E2F1	BBDS, BEK, BFR-1, CD332, CEK3, CFD1, ECT1, JWS, K-SAM, KGFR, TK14, TK25	fibroblast growth factor receptor 2	0	4	0	6
E2F6	BBDS, BEK, BFR-1, CD332, CEK3, CFD1, ECT1, JWS, K-SAM, KGFR, TK14, TK25	fibroblast growth factor receptor 2	0	1	0	1
EBF1	BBDS, BEK, BFR-1, CD332, CEK3, CFD1, ECT1, JWS, K-SAM, KGFR, TK14, TK25	fibroblast growth factor receptor 2	0	2	0	2
EGLN2	BBDS, BEK, BFR-1, CD332, CEK3, CFD1, ECT1, JWS, K-SAM, KGFR, TK14, TK25	fibroblast growth factor receptor 2	0	1	0	1
EGR1	BBDS, BEK, BFR-1, CD332, CEK3, CFD1, ECT1, JWS, K-SAM, KGFR, TK14, TK25	fibroblast growth factor receptor 2	0	5	0	6
EGR2	BBDS, BEK, BFR-1, CD332, CEK3, CFD1, ECT1, JWS, K-SAM, KGFR, TK14, TK25	fibroblast growth factor receptor 2	0	1	0	1
ELF3	BBDS, BEK, BFR-1, CD332, CEK3, CFD1, ECT1, JWS, K-SAM, KGFR, TK14, TK25	fibroblast growth factor receptor 2	0	1	0	1
EP300	BBDS, BEK, BFR-1, CD332, CEK3, CFD1, ECT1, JWS, K-SAM, KGFR, TK14, TK25	fibroblast growth factor receptor 2	0	3	0	3
ERG	BBDS, BEK, BFR-1, CD332, CEK3, CFD1, ECT1, JWS, K-SAM, KGFR, TK14, TK25	fibroblast growth factor receptor 2	0	2	0	2
ETS1	BBDS, BEK, BFR-1, CD332, CEK3, CFD1, ECT1, JWS, K-SAM, KGFR, TK14, TK25	fibroblast growth factor receptor 2	0	1	0	1
ETV1	BBDS, BEK, BFR-1, CD332, CEK3, CFD1, ECT1, JWS, K-SAM, KGFR, TK14, TK25	fibroblast growth factor receptor 2	0	3	0	5
EZH2	BBDS, BEK, BFR-1, CD332, CEK3, CFD1, ECT1, JWS, K-SAM, KGFR, TK14, TK25	fibroblast growth factor receptor 2	0	1	0	1
FAIRE	BBDS, BEK, BFR-1, CD332, CEK3, CFD1, ECT1, JWS, K-SAM, KGFR, TK14, TK25	fibroblast growth factor receptor 2	0	1	0	2
FEZF1	BBDS, BEK, BFR-1, CD332, CEK3, CFD1, ECT1, JWS, K-SAM, KGFR, TK14, TK25	fibroblast growth factor receptor 2	0	1	0	1
FIP1L1	BBDS, BEK, BFR-1, CD332, CEK3, CFD1, ECT1, JWS, K-SAM, KGFR, TK14, TK25	fibroblast growth factor receptor 2	0	1	0	1
FLI1	BBDS, BEK, BFR-1, CD332, CEK3, CFD1, ECT1, JWS, K-SAM, KGFR, TK14, TK25	fibroblast growth factor receptor 2	0	1	0	1
FOXA1	BBDS, BEK, BFR-1, CD332, CEK3, CFD1, ECT1, JWS, K-SAM, KGFR, TK14, TK25	fibroblast growth factor receptor 2	0	8	0	10
FOXA2	BBDS, BEK, BFR-1, CD332, CEK3, CFD1, ECT1, JWS, K-SAM, KGFR, TK14, TK25	fibroblast growth factor receptor 2	0	5	0	6
FOXF1	BBDS, BEK, BFR-1, CD332, CEK3, CFD1, ECT1, JWS, K-SAM, KGFR, TK14, TK25	fibroblast growth factor receptor 2	0	2	0	6
GABPA	BBDS, BEK, BFR-1, CD332, CEK3, CFD1, ECT1, JWS, K-SAM, KGFR, TK14, TK25	fibroblast growth factor receptor 2	0	1	0	1
GABPB1	BBDS, BEK, BFR-1, CD332, CEK3, CFD1, ECT1, JWS, K-SAM, KGFR, TK14, TK25	fibroblast growth factor receptor 2	0	1	0	2
GATA1	BBDS, BEK, BFR-1, CD332, CEK3, CFD1, ECT1, JWS, K-SAM, KGFR, TK14, TK25	fibroblast growth factor receptor 2	0	3	0	4
GATA2	BBDS, BEK, BFR-1, CD332, CEK3, CFD1, ECT1, JWS, K-SAM, KGFR, TK14, TK25	fibroblast growth factor receptor 2	0	6	0	6
GATA3	BBDS, BEK, BFR-1, CD332, CEK3, CFD1, ECT1, JWS, K-SAM, KGFR, TK14, TK25	fibroblast growth factor receptor 2	0	3	0	3
GATA4	BBDS, BEK, BFR-1, CD332, CEK3, CFD1, ECT1, JWS, K-SAM, KGFR, TK14, TK25	fibroblast growth factor receptor 2	0	3	0	7
GATA6	BBDS, BEK, BFR-1, CD332, CEK3, CFD1, ECT1, JWS, K-SAM, KGFR, TK14, TK25	fibroblast growth factor receptor 2	0	10	0	16
GLIS1	BBDS, BEK, BFR-1, CD332, CEK3, CFD1, ECT1, JWS, K-SAM, KGFR, TK14, TK25	fibroblast growth factor receptor 2	0	1	0	1
GRHL3	BBDS, BEK, BFR-1, CD332, CEK3, CFD1, ECT1, JWS, K-SAM, KGFR, TK14, TK25	fibroblast growth factor receptor 2	0	1	0	2
GTF2F1	BBDS, BEK, BFR-1, CD332, CEK3, CFD1, ECT1, JWS, K-SAM, KGFR, TK14, TK25	fibroblast growth factor receptor 2	0	1	0	1
ADNP	GDF-15, MIC-1, MIC1, NAG-1, PDF, PLAB, PTGFB	growth differentiation factor 15	1	0	1	0
AR	GDF-15, MIC-1, MIC1, NAG-1, PDF, PLAB, PTGFB	growth differentiation factor 15	2	2	2	2
ZNF83	GDF-15, MIC-1, MIC1, NAG-1, PDF, PLAB, PTGFB	growth differentiation factor 15	1	0	1	0
ZNF843	GDF-15, MIC-1, MIC1, NAG-1, PDF, PLAB, PTGFB	growth differentiation factor 15	1	0	1	0
ZSCAN30	GDF-15, MIC-1, MIC1, NAG-1, PDF, PLAB, PTGFB	growth differentiation factor 15	1	0	1	0
ZTA	GDF-15, MIC-1, MIC1, NAG-1, PDF, PLAB, PTGFB	growth differentiation factor 15	1	0	1	0
CUX1	GDF-15, MIC-1, MIC1, NAG-1, PDF, PLAB, PTGFB	growth differentiation factor 15	2	0	2	0
DACOR1	GDF-15, MIC-1, MIC1, NAG-1, PDF, PLAB, PTGFB	growth differentiation factor 15	0	1	0	1
DAXX	GDF-15, MIC-1, MIC1, NAG-1, PDF, PLAB, PTGFB	growth differentiation factor 15	1	0	1	0
ARID1A	GDF-15, MIC-1, MIC1, NAG-1, PDF, PLAB, PTGFB	growth differentiation factor 15	3	0	3	0
DNMT3A	GDF-15, MIC-1, MIC1, NAG-1, PDF, PLAB, PTGFB	growth differentiation factor 15	1	0	1	0
DRAP1	GDF-15, MIC-1, MIC1, NAG-1, PDF, PLAB, PTGFB	growth differentiation factor 15	1	0	1	0
E2F1	GDF-15, MIC-1, MIC1, NAG-1, PDF, PLAB, PTGFB	growth differentiation factor 15	1	0	1	0
E2F4	GDF-15, MIC-1, MIC1, NAG-1, PDF, PLAB, PTGFB	growth differentiation factor 15	2	0	3	0
E2F6	GDF-15, MIC-1, MIC1, NAG-1, PDF, PLAB, PTGFB	growth differentiation factor 15	5	0	5	0
E2F8	GDF-15, MIC-1, MIC1, NAG-1, PDF, PLAB, PTGFB	growth differentiation factor 15	1	0	1	0
E4F1	GDF-15, MIC-1, MIC1, NAG-1, PDF, PLAB, PTGFB	growth differentiation factor 15	1	0	1	0
EGR1	GDF-15, MIC-1, MIC1, NAG-1, PDF, PLAB, PTGFB	growth differentiation factor 15	10	0	10	0
EGR3	GDF-15, MIC-1, MIC1, NAG-1, PDF, PLAB, PTGFB	growth differentiation factor 15	1	0	2	0
ARID2	GDF-15, MIC-1, MIC1, NAG-1, PDF, PLAB, PTGFB	growth differentiation factor 15	1	0	1	0
EHMT2	GDF-15, MIC-1, MIC1, NAG-1, PDF, PLAB, PTGFB	growth differentiation factor 15	1	0	1	0
ELF1	GDF-15, MIC-1, MIC1, NAG-1, PDF, PLAB, PTGFB	growth differentiation factor 15	13	0	14	0
ELF2	GDF-15, MIC-1, MIC1, NAG-1, PDF, PLAB, PTGFB	growth differentiation factor 15	1	0	1	0
ELF3	GDF-15, MIC-1, MIC1, NAG-1, PDF, PLAB, PTGFB	growth differentiation factor 15	1	0	1	0
ELF4	GDF-15, MIC-1, MIC1, NAG-1, PDF, PLAB, PTGFB	growth differentiation factor 15	1	0	1	0
ELK1	GDF-15, MIC-1, MIC1, NAG-1, PDF, PLAB, PTGFB	growth differentiation factor 15	3	0	3	0
ELK3	GDF-15, MIC-1, MIC1, NAG-1, PDF, PLAB, PTGFB	growth differentiation factor 15	1	0	1	0
ELK4	GDF-15, MIC-1, MIC1, NAG-1, PDF, PLAB, PTGFB	growth differentiation factor 15	3	0	3	0
EOMES	GDF-15, MIC-1, MIC1, NAG-1, PDF, PLAB, PTGFB	growth differentiation factor 15	1	0	1	0
EP300	GDF-15, MIC-1, MIC1, NAG-1, PDF, PLAB, PTGFB	growth differentiation factor 15	28	1	28	1
EPAS1	GDF-15, MIC-1, MIC1, NAG-1, PDF, PLAB, PTGFB	growth differentiation factor 15	2	0	2	0
ERG	GDF-15, MIC-1, MIC1, NAG-1, PDF, PLAB, PTGFB	growth differentiation factor 15	18	0	18	0
ESR1	GDF-15, MIC-1, MIC1, NAG-1, PDF, PLAB, PTGFB	growth differentiation factor 15	3	0	3	0
ESR2	GDF-15, MIC-1, MIC1, NAG-1, PDF, PLAB, PTGFB	growth differentiation factor 15	1	0	2	0
ESRRA	GDF-15, MIC-1, MIC1, NAG-1, PDF, PLAB, PTGFB	growth differentiation factor 15	0	3	0	3
ESRRG	GDF-15, MIC-1, MIC1, NAG-1, PDF, PLAB, PTGFB	growth differentiation factor 15	1	0	1	0
ETS1	GDF-15, MIC-1, MIC1, NAG-1, PDF, PLAB, PTGFB	growth differentiation factor 15	9	0	9	0
ETV1	GDF-15, MIC-1, MIC1, NAG-1, PDF, PLAB, PTGFB	growth differentiation factor 15	7	0	7	0
ETV2	GDF-15, MIC-1, MIC1, NAG-1, PDF, PLAB, PTGFB	growth differentiation factor 15	1	0	1	0
ETV4	GDF-15, MIC-1, MIC1, NAG-1, PDF, PLAB, PTGFB	growth differentiation factor 15	1	0	1	0
ETV5	GDF-15, MIC-1, MIC1, NAG-1, PDF, PLAB, PTGFB	growth differentiation factor 15	2	0	2	0
ETV6	GDF-15, MIC-1, MIC1, NAG-1, PDF, PLAB, PTGFB	growth differentiation factor 15	3	0	3	0
FAIRE	GDF-15, MIC-1, MIC1, NAG-1, PDF, PLAB, PTGFB	growth differentiation factor 15	2	0	2	0
FLI1	GDF-15, MIC-1, MIC1, NAG-1, PDF, PLAB, PTGFB	growth differentiation factor 15	7	0	7	0
FOS	GDF-15, MIC-1, MIC1, NAG-1, PDF, PLAB, PTGFB	growth differentiation factor 15	14	0	14	0
ARID4B	GDF-15, MIC-1, MIC1, NAG-1, PDF, PLAB, PTGFB	growth differentiation factor 15	1	0	1	0
FOSL1	GDF-15, MIC-1, MIC1, NAG-1, PDF, PLAB, PTGFB	growth differentiation factor 15	7	0	8	0
FOSL2	GDF-15, MIC-1, MIC1, NAG-1, PDF, PLAB, PTGFB	growth differentiation factor 15	16	0	16	0
FOXM1	GDF-15, MIC-1, MIC1, NAG-1, PDF, PLAB, PTGFB	growth differentiation factor 15	1	0	1	0
FOXO1	GDF-15, MIC-1, MIC1, NAG-1, PDF, PLAB, PTGFB	growth differentiation factor 15	1	0	1	0
ARNT	GDF-15, MIC-1, MIC1, NAG-1, PDF, PLAB, PTGFB	growth differentiation factor 15	7	0	7	0
FOXP2	GDF-15, MIC-1, MIC1, NAG-1, PDF, PLAB, PTGFB	growth differentiation factor 15	1	0	1	0
FUS	GDF-15, MIC-1, MIC1, NAG-1, PDF, PLAB, PTGFB	growth differentiation factor 15	1	0	1	0
FXR2	GDF-15, MIC-1, MIC1, NAG-1, PDF, PLAB, PTGFB	growth differentiation factor 15	1	0	1	0
GABPA	GDF-15, MIC-1, MIC1, NAG-1, PDF, PLAB, PTGFB	growth differentiation factor 15	13	0	13	0
GABPB1	GDF-15, MIC-1, MIC1, NAG-1, PDF, PLAB, PTGFB	growth differentiation factor 15	2	0	2	0
GATA1	GDF-15, MIC-1, MIC1, NAG-1, PDF, PLAB, PTGFB	growth differentiation factor 15	18	1	18	1
GATA2	GDF-15, MIC-1, MIC1, NAG-1, PDF, PLAB, PTGFB	growth differentiation factor 15	13	0	13	0
GATA3	GDF-15, MIC-1, MIC1, NAG-1, PDF, PLAB, PTGFB	growth differentiation factor 15	3	0	3	0
GATA4	GDF-15, MIC-1, MIC1, NAG-1, PDF, PLAB, PTGFB	growth differentiation factor 15	2	0	2	0
GATA6	GDF-15, MIC-1, MIC1, NAG-1, PDF, PLAB, PTGFB	growth differentiation factor 15	7	0	7	0
GATAD2B	GDF-15, MIC-1, MIC1, NAG-1, PDF, PLAB, PTGFB	growth differentiation factor 15	2	0	2	0
GLIS1	GDF-15, MIC-1, MIC1, NAG-1, PDF, PLAB, PTGFB	growth differentiation factor 15	2	0	3	0
GLIS2	GDF-15, MIC-1, MIC1, NAG-1, PDF, PLAB, PTGFB	growth differentiation factor 15	3	0	3	0
ARNTL	GDF-15, MIC-1, MIC1, NAG-1, PDF, PLAB, PTGFB	growth differentiation factor 15	4	0	4	0
GRHL2	GDF-15, MIC-1, MIC1, NAG-1, PDF, PLAB, PTGFB	growth differentiation factor 15	4	0	4	0
GRHL3	GDF-15, MIC-1, MIC1, NAG-1, PDF, PLAB, PTGFB	growth differentiation factor 15	1	0	1	0
GTF2F1	GDF-15, MIC-1, MIC1, NAG-1, PDF, PLAB, PTGFB	growth differentiation factor 15	1	0	1	0
ASXL1	GDF-15, MIC-1, MIC1, NAG-1, PDF, PLAB, PTGFB	growth differentiation factor 15	1	1	1	1
ATF1	GDF-15, MIC-1, MIC1, NAG-1, PDF, PLAB, PTGFB	growth differentiation factor 15	1	0	1	0
ATF2	GDF-15, MIC-1, MIC1, NAG-1, PDF, PLAB, PTGFB	growth differentiation factor 15	2	0	2	0
HBP1	GDF-15, MIC-1, MIC1, NAG-1, PDF, PLAB, PTGFB	growth differentiation factor 15	1	0	1	0
HCFC1	GDF-15, MIC-1, MIC1, NAG-1, PDF, PLAB, PTGFB	growth differentiation factor 15	1	0	1	0
HDAC1	GDF-15, MIC-1, MIC1, NAG-1, PDF, PLAB, PTGFB	growth differentiation factor 15	5	0	6	0
HDAC2	GDF-15, MIC-1, MIC1, NAG-1, PDF, PLAB, PTGFB	growth differentiation factor 15	2	0	2	0
ATF3	GDF-15, MIC-1, MIC1, NAG-1, PDF, PLAB, PTGFB	growth differentiation factor 15	6	0	8	0
HIC1	GDF-15, MIC-1, MIC1, NAG-1, PDF, PLAB, PTGFB	growth differentiation factor 15	1	0	1	0
HIF1A	GDF-15, MIC-1, MIC1, NAG-1, PDF, PLAB, PTGFB	growth differentiation factor 15	6	0	6	0
HINFP	GDF-15, MIC-1, MIC1, NAG-1, PDF, PLAB, PTGFB	growth differentiation factor 15	1	0	1	0
HMGN3	GDF-15, MIC-1, MIC1, NAG-1, PDF, PLAB, PTGFB	growth differentiation factor 15	1	0	1	0
ATF6	GDF-15, MIC-1, MIC1, NAG-1, PDF, PLAB, PTGFB	growth differentiation factor 15	1	0	1	0
HNF4A	GDF-15, MIC-1, MIC1, NAG-1, PDF, PLAB, PTGFB	growth differentiation factor 15	2	0	2	0
HNRNPK	GDF-15, MIC-1, MIC1, NAG-1, PDF, PLAB, PTGFB	growth differentiation factor 15	1	0	1	0
HNRNPL	GDF-15, MIC-1, MIC1, NAG-1, PDF, PLAB, PTGFB	growth differentiation factor 15	1	0	1	0
HOXA5	GDF-15, MIC-1, MIC1, NAG-1, PDF, PLAB, PTGFB	growth differentiation factor 15	1	0	1	0
HOXA7	GDF-15, MIC-1, MIC1, NAG-1, PDF, PLAB, PTGFB	growth differentiation factor 15	1	0	1	0
HOXB13	GDF-15, MIC-1, MIC1, NAG-1, PDF, PLAB, PTGFB	growth differentiation factor 15	1	0	1	0
ATOH8	GDF-15, MIC-1, MIC1, NAG-1, PDF, PLAB, PTGFB	growth differentiation factor 15	1	0	1	0
HOXC5	GDF-15, MIC-1, MIC1, NAG-1, PDF, PLAB, PTGFB	growth differentiation factor 15	1	0	1	0
IKZF1	GDF-15, MIC-1, MIC1, NAG-1, PDF, PLAB, PTGFB	growth differentiation factor 15	2	0	2	0
IKZF2	GDF-15, MIC-1, MIC1, NAG-1, PDF, PLAB, PTGFB	growth differentiation factor 15	1	0	1	0
ATRX	GDF-15, MIC-1, MIC1, NAG-1, PDF, PLAB, PTGFB	growth differentiation factor 15	1	0	1	0
INO80	GDF-15, MIC-1, MIC1, NAG-1, PDF, PLAB, PTGFB	growth differentiation factor 15	2	1	2	1
INSM2	GDF-15, MIC-1, MIC1, NAG-1, PDF, PLAB, PTGFB	growth differentiation factor 15	1	0	1	0
INTS11	GDF-15, MIC-1, MIC1, NAG-1, PDF, PLAB, PTGFB	growth differentiation factor 15	3	0	3	0
INTS13	GDF-15, MIC-1, MIC1, NAG-1, PDF, PLAB, PTGFB	growth differentiation factor 15	3	0	3	0
ATXN7L3	GDF-15, MIC-1, MIC1, NAG-1, PDF, PLAB, PTGFB	growth differentiation factor 15	1	0	1	0
IRF1	GDF-15, MIC-1, MIC1, NAG-1, PDF, PLAB, PTGFB	growth differentiation factor 15	1	0	1	0
IRF4	GDF-15, MIC-1, MIC1, NAG-1, PDF, PLAB, PTGFB	growth differentiation factor 15	3	0	3	0
IRF9	GDF-15, MIC-1, MIC1, NAG-1, PDF, PLAB, PTGFB	growth differentiation factor 15	1	0	1	0
BACH1	GDF-15, MIC-1, MIC1, NAG-1, PDF, PLAB, PTGFB	growth differentiation factor 15	4	0	4	0
JMJD1C	GDF-15, MIC-1, MIC1, NAG-1, PDF, PLAB, PTGFB	growth differentiation factor 15	2	0	2	0
JUN	GDF-15, MIC-1, MIC1, NAG-1, PDF, PLAB, PTGFB	growth differentiation factor 15	23	0	25	0
JUNB	GDF-15, MIC-1, MIC1, NAG-1, PDF, PLAB, PTGFB	growth differentiation factor 15	4	0	4	0
JUND	GDF-15, MIC-1, MIC1, NAG-1, PDF, PLAB, PTGFB	growth differentiation factor 15	18	0	18	0
KDM1A	GDF-15, MIC-1, MIC1, NAG-1, PDF, PLAB, PTGFB	growth differentiation factor 15	2	0	2	0
KDM2B	GDF-15, MIC-1, MIC1, NAG-1, PDF, PLAB, PTGFB	growth differentiation factor 15	1	0	1	0
BACH2	GDF-15, MIC-1, MIC1, NAG-1, PDF, PLAB, PTGFB	growth differentiation factor 15	2	0	2	0
KDM6B	GDF-15, MIC-1, MIC1, NAG-1, PDF, PLAB, PTGFB	growth differentiation factor 15	1	0	1	0
KLF1	GDF-15, MIC-1, MIC1, NAG-1, PDF, PLAB, PTGFB	growth differentiation factor 15	3	0	3	0
KLF16	GDF-15, MIC-1, MIC1, NAG-1, PDF, PLAB, PTGFB	growth differentiation factor 15	1	0	1	0
KLF4	GDF-15, MIC-1, MIC1, NAG-1, PDF, PLAB, PTGFB	growth differentiation factor 15	1	0	1	0
KLF5	GDF-15, MIC-1, MIC1, NAG-1, PDF, PLAB, PTGFB	growth differentiation factor 15	1	0	1	0
KMT2A	GDF-15, MIC-1, MIC1, NAG-1, PDF, PLAB, PTGFB	growth differentiation factor 15	1	0	1	0
KMT2B	GDF-15, MIC-1, MIC1, NAG-1, PDF, PLAB, PTGFB	growth differentiation factor 15	3	0	3	0
KMT2C	GDF-15, MIC-1, MIC1, NAG-1, PDF, PLAB, PTGFB	growth differentiation factor 15	1	0	1	0
KMT2D	GDF-15, MIC-1, MIC1, NAG-1, PDF, PLAB, PTGFB	growth differentiation factor 15	1	0	1	0
LBX2	GDF-15, MIC-1, MIC1, NAG-1, PDF, PLAB, PTGFB	growth differentiation factor 15	1	0	1	0
LDB1	GDF-15, MIC-1, MIC1, NAG-1, PDF, PLAB, PTGFB	growth differentiation factor 15	4	1	4	1
LEF1	GDF-15, MIC-1, MIC1, NAG-1, PDF, PLAB, PTGFB	growth differentiation factor 15	1	0	1	0
LMNB1	GDF-15, MIC-1, MIC1, NAG-1, PDF, PLAB, PTGFB	growth differentiation factor 15	0	1	0	1
LMO2	GDF-15, MIC-1, MIC1, NAG-1, PDF, PLAB, PTGFB	growth differentiation factor 15	3	0	3	0
LYL1	GDF-15, MIC-1, MIC1, NAG-1, PDF, PLAB, PTGFB	growth differentiation factor 15	1	0	1	0
MAFF	GDF-15, MIC-1, MIC1, NAG-1, PDF, PLAB, PTGFB	growth differentiation factor 15	1	0	1	0
MAFG	GDF-15, MIC-1, MIC1, NAG-1, PDF, PLAB, PTGFB	growth differentiation factor 15	2	0	2	0
MAFK	GDF-15, MIC-1, MIC1, NAG-1, PDF, PLAB, PTGFB	growth differentiation factor 15	7	0	7	0
MAML1	GDF-15, MIC-1, MIC1, NAG-1, PDF, PLAB, PTGFB	growth differentiation factor 15	1	0	1	0
MAX	GDF-15, MIC-1, MIC1, NAG-1, PDF, PLAB, PTGFB	growth differentiation factor 15	20	0	20	0
BATF	GDF-15, MIC-1, MIC1, NAG-1, PDF, PLAB, PTGFB	growth differentiation factor 15	2	0	3	0
MAZ	GDF-15, MIC-1, MIC1, NAG-1, PDF, PLAB, PTGFB	growth differentiation factor 15	9	0	9	0
MBD1	GDF-15, MIC-1, MIC1, NAG-1, PDF, PLAB, PTGFB	growth differentiation factor 15	1	0	1	0
MBD4	GDF-15, MIC-1, MIC1, NAG-1, PDF, PLAB, PTGFB	growth differentiation factor 15	1	0	1	0
MCRS1	GDF-15, MIC-1, MIC1, NAG-1, PDF, PLAB, PTGFB	growth differentiation factor 15	1	1	1	1
MECOM	GDF-15, MIC-1, MIC1, NAG-1, PDF, PLAB, PTGFB	growth differentiation factor 15	4	0	4	0
MED1	GDF-15, MIC-1, MIC1, NAG-1, PDF, PLAB, PTGFB	growth differentiation factor 15	3	0	3	0
MED12	GDF-15, MIC-1, MIC1, NAG-1, PDF, PLAB, PTGFB	growth differentiation factor 15	5	0	5	0
MED26	GDF-15, MIC-1, MIC1, NAG-1, PDF, PLAB, PTGFB	growth differentiation factor 15	1	0	1	0
MEF2A	GDF-15, MIC-1, MIC1, NAG-1, PDF, PLAB, PTGFB	growth differentiation factor 15	2	0	2	0
MEF2C	GDF-15, MIC-1, MIC1, NAG-1, PDF, PLAB, PTGFB	growth differentiation factor 15	1	0	1	0
MGA	GDF-15, MIC-1, MIC1, NAG-1, PDF, PLAB, PTGFB	growth differentiation factor 15	3	0	3	0
BCL11A	GDF-15, MIC-1, MIC1, NAG-1, PDF, PLAB, PTGFB	growth differentiation factor 15	12	1	13	1
MKL2	GDF-15, MIC-1, MIC1, NAG-1, PDF, PLAB, PTGFB	growth differentiation factor 15	2	0	2	0
MLX	GDF-15, MIC-1, MIC1, NAG-1, PDF, PLAB, PTGFB	growth differentiation factor 15	1	0	1	0
MNT	GDF-15, MIC-1, MIC1, NAG-1, PDF, PLAB, PTGFB	growth differentiation factor 15	5	0	5	0
BCL11B	GDF-15, MIC-1, MIC1, NAG-1, PDF, PLAB, PTGFB	growth differentiation factor 15	1	0	1	0
MTA2	GDF-15, MIC-1, MIC1, NAG-1, PDF, PLAB, PTGFB	growth differentiation factor 15	1	0	1	0
MTA3	GDF-15, MIC-1, MIC1, NAG-1, PDF, PLAB, PTGFB	growth differentiation factor 15	1	0	1	0
MXD1	GDF-15, MIC-1, MIC1, NAG-1, PDF, PLAB, PTGFB	growth differentiation factor 15	1	0	1	0
MXD3	GDF-15, MIC-1, MIC1, NAG-1, PDF, PLAB, PTGFB	growth differentiation factor 15	1	0	1	0
MXI1	GDF-15, MIC-1, MIC1, NAG-1, PDF, PLAB, PTGFB	growth differentiation factor 15	4	0	4	0
MYB	GDF-15, MIC-1, MIC1, NAG-1, PDF, PLAB, PTGFB	growth differentiation factor 15	2	0	2	0
MYBL2	GDF-15, MIC-1, MIC1, NAG-1, PDF, PLAB, PTGFB	growth differentiation factor 15	1	0	1	0
MYC	GDF-15, MIC-1, MIC1, NAG-1, PDF, PLAB, PTGFB	growth differentiation factor 15	22	0	22	0
MYCN	GDF-15, MIC-1, MIC1, NAG-1, PDF, PLAB, PTGFB	growth differentiation factor 15	3	0	3	0
BCL3	GDF-15, MIC-1, MIC1, NAG-1, PDF, PLAB, PTGFB	growth differentiation factor 15	1	0	1	0
MYNN	GDF-15, MIC-1, MIC1, NAG-1, PDF, PLAB, PTGFB	growth differentiation factor 15	1	0	1	0
MYOD1	GDF-15, MIC-1, MIC1, NAG-1, PDF, PLAB, PTGFB	growth differentiation factor 15	3	0	3	0
MYOG	GDF-15, MIC-1, MIC1, NAG-1, PDF, PLAB, PTGFB	growth differentiation factor 15	1	0	1	0
NCAPH2	GDF-15, MIC-1, MIC1, NAG-1, PDF, PLAB, PTGFB	growth differentiation factor 15	0	1	0	1
NELFE	GDF-15, MIC-1, MIC1, NAG-1, PDF, PLAB, PTGFB	growth differentiation factor 15	1	0	1	0
NEUROD1	GDF-15, MIC-1, MIC1, NAG-1, PDF, PLAB, PTGFB	growth differentiation factor 15	1	0	1	0
NEUROG2	GDF-15, MIC-1, MIC1, NAG-1, PDF, PLAB, PTGFB	growth differentiation factor 15	2	1	2	1
BCLAF1	GDF-15, MIC-1, MIC1, NAG-1, PDF, PLAB, PTGFB	growth differentiation factor 15	2	0	2	0
NFATC3	GDF-15, MIC-1, MIC1, NAG-1, PDF, PLAB, PTGFB	growth differentiation factor 15	1	0	1	0
NFE2	GDF-15, MIC-1, MIC1, NAG-1, PDF, PLAB, PTGFB	growth differentiation factor 15	6	0	6	0
NFE2L2	GDF-15, MIC-1, MIC1, NAG-1, PDF, PLAB, PTGFB	growth differentiation factor 15	4	0	4	0
NFIC	GDF-15, MIC-1, MIC1, NAG-1, PDF, PLAB, PTGFB	growth differentiation factor 15	3	0	3	0
NFKB1	GDF-15, MIC-1, MIC1, NAG-1, PDF, PLAB, PTGFB	growth differentiation factor 15	1	0	2	0
NFKB2	GDF-15, MIC-1, MIC1, NAG-1, PDF, PLAB, PTGFB	growth differentiation factor 15	1	0	1	0
NFYA	GDF-15, MIC-1, MIC1, NAG-1, PDF, PLAB, PTGFB	growth differentiation factor 15	4	0	4	0
NFYB	GDF-15, MIC-1, MIC1, NAG-1, PDF, PLAB, PTGFB	growth differentiation factor 15	3	0	3	0
NFYC	GDF-15, MIC-1, MIC1, NAG-1, PDF, PLAB, PTGFB	growth differentiation factor 15	1	0	1	0
NIPBL	GDF-15, MIC-1, MIC1, NAG-1, PDF, PLAB, PTGFB	growth differentiation factor 15	2	0	2	0
NKRF	GDF-15, MIC-1, MIC1, NAG-1, PDF, PLAB, PTGFB	growth differentiation factor 15	1	0	1	0
NKX3-1	GDF-15, MIC-1, MIC1, NAG-1, PDF, PLAB, PTGFB	growth differentiation factor 15	1	0	1	0
NONO	GDF-15, MIC-1, MIC1, NAG-1, PDF, PLAB, PTGFB	growth differentiation factor 15	1	0	1	0
BHLHE40	GDF-15, MIC-1, MIC1, NAG-1, PDF, PLAB, PTGFB	growth differentiation factor 15	8	0	8	0
NR1H2	GDF-15, MIC-1, MIC1, NAG-1, PDF, PLAB, PTGFB	growth differentiation factor 15	1	0	1	0
NR1H3	GDF-15, MIC-1, MIC1, NAG-1, PDF, PLAB, PTGFB	growth differentiation factor 15	1	0	1	0
NR2C2	GDF-15, MIC-1, MIC1, NAG-1, PDF, PLAB, PTGFB	growth differentiation factor 15	1	0	2	0
NR2F1	GDF-15, MIC-1, MIC1, NAG-1, PDF, PLAB, PTGFB	growth differentiation factor 15	2	1	2	1
NR2F2	GDF-15, MIC-1, MIC1, NAG-1, PDF, PLAB, PTGFB	growth differentiation factor 15	2	0	2	0
BICRA	GDF-15, MIC-1, MIC1, NAG-1, PDF, PLAB, PTGFB	growth differentiation factor 15	3	0	3	0
NR2F6	GDF-15, MIC-1, MIC1, NAG-1, PDF, PLAB, PTGFB	growth differentiation factor 15	0	2	0	2
NR3C1	GDF-15, MIC-1, MIC1, NAG-1, PDF, PLAB, PTGFB	growth differentiation factor 15	17	0	17	0
NRIP1	GDF-15, MIC-1, MIC1, NAG-1, PDF, PLAB, PTGFB	growth differentiation factor 15	1	0	1	0
PATZ1	GDF-15, MIC-1, MIC1, NAG-1, PDF, PLAB, PTGFB	growth differentiation factor 15	1	0	1	0
BRCA1	GDF-15, MIC-1, MIC1, NAG-1, PDF, PLAB, PTGFB	growth differentiation factor 15	1	0	1	0
PAX5	GDF-15, MIC-1, MIC1, NAG-1, PDF, PLAB, PTGFB	growth differentiation factor 15	6	0	6	0
PAX6	GDF-15, MIC-1, MIC1, NAG-1, PDF, PLAB, PTGFB	growth differentiation factor 15	1	0	1	0
PBX3	GDF-15, MIC-1, MIC1, NAG-1, PDF, PLAB, PTGFB	growth differentiation factor 15	2	0	2	0
BRD1	GDF-15, MIC-1, MIC1, NAG-1, PDF, PLAB, PTGFB	growth differentiation factor 15	1	0	1	0
PGR	GDF-15, MIC-1, MIC1, NAG-1, PDF, PLAB, PTGFB	growth differentiation factor 15	1	0	1	0
BRD2	GDF-15, MIC-1, MIC1, NAG-1, PDF, PLAB, PTGFB	growth differentiation factor 15	7	1	7	1
PML	GDF-15, MIC-1, MIC1, NAG-1, PDF, PLAB, PTGFB	growth differentiation factor 15	3	0	3	0
POLR2A	GDF-15, MIC-1, MIC1, NAG-1, PDF, PLAB, PTGFB	growth differentiation factor 15	4	0	4	0
POU5F1	GDF-15, MIC-1, MIC1, NAG-1, PDF, PLAB, PTGFB	growth differentiation factor 15	1	0	1	0
POU6F1	GDF-15, MIC-1, MIC1, NAG-1, PDF, PLAB, PTGFB	growth differentiation factor 15	1	0	1	0
BRD3	GDF-15, MIC-1, MIC1, NAG-1, PDF, PLAB, PTGFB	growth differentiation factor 15	3	0	3	0
PPARG	GDF-15, MIC-1, MIC1, NAG-1, PDF, PLAB, PTGFB	growth differentiation factor 15	1	0	1	0
PR	GDF-15, MIC-1, MIC1, NAG-1, PDF, PLAB, PTGFB	growth differentiation factor 15	1	0	1	0
PRAME	GDF-15, MIC-1, MIC1, NAG-1, PDF, PLAB, PTGFB	growth differentiation factor 15	1	0	1	0
BRD4	GDF-15, MIC-1, MIC1, NAG-1, PDF, PLAB, PTGFB	growth differentiation factor 15	3	0	3	0
PRMT5	GDF-15, MIC-1, MIC1, NAG-1, PDF, PLAB, PTGFB	growth differentiation factor 15	1	0	1	0
PROX1	GDF-15, MIC-1, MIC1, NAG-1, PDF, PLAB, PTGFB	growth differentiation factor 15	1	0	1	0
RAD21	GDF-15, MIC-1, MIC1, NAG-1, PDF, PLAB, PTGFB	growth differentiation factor 15	2	0	2	0
RARA	GDF-15, MIC-1, MIC1, NAG-1, PDF, PLAB, PTGFB	growth differentiation factor 15	1	0	1	0
RB1	GDF-15, MIC-1, MIC1, NAG-1, PDF, PLAB, PTGFB	growth differentiation factor 15	1	0	1	0
BRD9	GDF-15, MIC-1, MIC1, NAG-1, PDF, PLAB, PTGFB	growth differentiation factor 15	3	0	3	0
RBM39	GDF-15, MIC-1, MIC1, NAG-1, PDF, PLAB, PTGFB	growth differentiation factor 15	1	0	1	0
RBPJ	GDF-15, MIC-1, MIC1, NAG-1, PDF, PLAB, PTGFB	growth differentiation factor 15	2	0	2	0
RCOR1	GDF-15, MIC-1, MIC1, NAG-1, PDF, PLAB, PTGFB	growth differentiation factor 15	2	0	2	0
RELA	GDF-15, MIC-1, MIC1, NAG-1, PDF, PLAB, PTGFB	growth differentiation factor 15	5	0	5	0
REST	GDF-15, MIC-1, MIC1, NAG-1, PDF, PLAB, PTGFB	growth differentiation factor 15	2	0	2	0
RFX5	GDF-15, MIC-1, MIC1, NAG-1, PDF, PLAB, PTGFB	growth differentiation factor 15	1	0	1	0
RNF2	GDF-15, MIC-1, MIC1, NAG-1, PDF, PLAB, PTGFB	growth differentiation factor 15	2	0	2	0
RUNX1	GDF-15, MIC-1, MIC1, NAG-1, PDF, PLAB, PTGFB	growth differentiation factor 15	6	1	6	1
RUNX1T1	GDF-15, MIC-1, MIC1, NAG-1, PDF, PLAB, PTGFB	growth differentiation factor 15	0	1	0	1
RUNX1_mut	GDF-15, MIC-1, MIC1, NAG-1, PDF, PLAB, PTGFB	growth differentiation factor 15	1	0	1	0
RUNX3	GDF-15, MIC-1, MIC1, NAG-1, PDF, PLAB, PTGFB	growth differentiation factor 15	0	1	0	1
RUVBL2	GDF-15, MIC-1, MIC1, NAG-1, PDF, PLAB, PTGFB	growth differentiation factor 15	0	1	0	1
RXR	GDF-15, MIC-1, MIC1, NAG-1, PDF, PLAB, PTGFB	growth differentiation factor 15	2	0	2	0
RXRA	GDF-15, MIC-1, MIC1, NAG-1, PDF, PLAB, PTGFB	growth differentiation factor 15	5	0	6	0
RXRB	GDF-15, MIC-1, MIC1, NAG-1, PDF, PLAB, PTGFB	growth differentiation factor 15	0	1	0	1
SETD1A	GDF-15, MIC-1, MIC1, NAG-1, PDF, PLAB, PTGFB	growth differentiation factor 15	1	0	2	0
SETDB1	GDF-15, MIC-1, MIC1, NAG-1, PDF, PLAB, PTGFB	growth differentiation factor 15	1	0	1	0
SKIL	GDF-15, MIC-1, MIC1, NAG-1, PDF, PLAB, PTGFB	growth differentiation factor 15	1	0	1	0
SMAD1	GDF-15, MIC-1, MIC1, NAG-1, PDF, PLAB, PTGFB	growth differentiation factor 15	4	0	4	0
SMAD2-3	GDF-15, MIC-1, MIC1, NAG-1, PDF, PLAB, PTGFB	growth differentiation factor 15	3	0	3	0
SMAD3	GDF-15, MIC-1, MIC1, NAG-1, PDF, PLAB, PTGFB	growth differentiation factor 15	8	0	8	0
SMAD3-HIF1A	GDF-15, MIC-1, MIC1, NAG-1, PDF, PLAB, PTGFB	growth differentiation factor 15	1	0	1	0
CBFA2T3	GDF-15, MIC-1, MIC1, NAG-1, PDF, PLAB, PTGFB	growth differentiation factor 15	1	0	1	0
SMAD4	GDF-15, MIC-1, MIC1, NAG-1, PDF, PLAB, PTGFB	growth differentiation factor 15	2	0	2	0
SMAD5	GDF-15, MIC-1, MIC1, NAG-1, PDF, PLAB, PTGFB	growth differentiation factor 15	1	0	1	0
SMARCA2	GDF-15, MIC-1, MIC1, NAG-1, PDF, PLAB, PTGFB	growth differentiation factor 15	6	0	6	0
SMARCA4	GDF-15, MIC-1, MIC1, NAG-1, PDF, PLAB, PTGFB	growth differentiation factor 15	6	0	6	0
SMARCB1	GDF-15, MIC-1, MIC1, NAG-1, PDF, PLAB, PTGFB	growth differentiation factor 15	7	0	7	0
SMARCC1	GDF-15, MIC-1, MIC1, NAG-1, PDF, PLAB, PTGFB	growth differentiation factor 15	10	0	10	0
SMARCC2	GDF-15, MIC-1, MIC1, NAG-1, PDF, PLAB, PTGFB	growth differentiation factor 15	2	0	2	0
SMC1A	GDF-15, MIC-1, MIC1, NAG-1, PDF, PLAB, PTGFB	growth differentiation factor 15	1	0	1	0
SNAI1	GDF-15, MIC-1, MIC1, NAG-1, PDF, PLAB, PTGFB	growth differentiation factor 15	1	0	1	0
SNAI2	GDF-15, MIC-1, MIC1, NAG-1, PDF, PLAB, PTGFB	growth differentiation factor 15	1	1	2	1
SOX4	GDF-15, MIC-1, MIC1, NAG-1, PDF, PLAB, PTGFB	growth differentiation factor 15	2	0	2	0
SOX6	GDF-15, MIC-1, MIC1, NAG-1, PDF, PLAB, PTGFB	growth differentiation factor 15	1	0	1	0
SOX9	GDF-15, MIC-1, MIC1, NAG-1, PDF, PLAB, PTGFB	growth differentiation factor 15	1	0	1	0
SP1	GDF-15, MIC-1, MIC1, NAG-1, PDF, PLAB, PTGFB	growth differentiation factor 15	3	0	3	0
SP2	GDF-15, MIC-1, MIC1, NAG-1, PDF, PLAB, PTGFB	growth differentiation factor 15	3	0	3	0
CBX2	GDF-15, MIC-1, MIC1, NAG-1, PDF, PLAB, PTGFB	growth differentiation factor 15	1	0	1	0
SPI1	GDF-15, MIC-1, MIC1, NAG-1, PDF, PLAB, PTGFB	growth differentiation factor 15	18	0	18	0
SPIB	GDF-15, MIC-1, MIC1, NAG-1, PDF, PLAB, PTGFB	growth differentiation factor 15	1	0	1	0
SRC	GDF-15, MIC-1, MIC1, NAG-1, PDF, PLAB, PTGFB	growth differentiation factor 15	2	0	2	0
SRF	GDF-15, MIC-1, MIC1, NAG-1, PDF, PLAB, PTGFB	growth differentiation factor 15	2	0	3	0
SS18-SSX	GDF-15, MIC-1, MIC1, NAG-1, PDF, PLAB, PTGFB	growth differentiation factor 15	3	0	3	0
STAT1	GDF-15, MIC-1, MIC1, NAG-1, PDF, PLAB, PTGFB	growth differentiation factor 15	2	0	2	0
STAT2	GDF-15, MIC-1, MIC1, NAG-1, PDF, PLAB, PTGFB	growth differentiation factor 15	1	0	1	0
STAT3	GDF-15, MIC-1, MIC1, NAG-1, PDF, PLAB, PTGFB	growth differentiation factor 15	12	0	13	0
STAT5A	GDF-15, MIC-1, MIC1, NAG-1, PDF, PLAB, PTGFB	growth differentiation factor 15	2	0	2	0
CC2D1A	GDF-15, MIC-1, MIC1, NAG-1, PDF, PLAB, PTGFB	growth differentiation factor 15	1	0	1	0
T	GDF-15, MIC-1, MIC1, NAG-1, PDF, PLAB, PTGFB	growth differentiation factor 15	1	0	1	0
TAF1	GDF-15, MIC-1, MIC1, NAG-1, PDF, PLAB, PTGFB	growth differentiation factor 15	1	0	1	0
TAL1	GDF-15, MIC-1, MIC1, NAG-1, PDF, PLAB, PTGFB	growth differentiation factor 15	15	3	15	3
TBL1XR1	GDF-15, MIC-1, MIC1, NAG-1, PDF, PLAB, PTGFB	growth differentiation factor 15	1	1	1	1
TBP	GDF-15, MIC-1, MIC1, NAG-1, PDF, PLAB, PTGFB	growth differentiation factor 15	4	0	4	0
TBX21	GDF-15, MIC-1, MIC1, NAG-1, PDF, PLAB, PTGFB	growth differentiation factor 15	1	0	1	0
TCF12	GDF-15, MIC-1, MIC1, NAG-1, PDF, PLAB, PTGFB	growth differentiation factor 15	10	1	10	1
TCF21	GDF-15, MIC-1, MIC1, NAG-1, PDF, PLAB, PTGFB	growth differentiation factor 15	1	0	1	0
TCF3	GDF-15, MIC-1, MIC1, NAG-1, PDF, PLAB, PTGFB	growth differentiation factor 15	6	1	6	1
TCF4	GDF-15, MIC-1, MIC1, NAG-1, PDF, PLAB, PTGFB	growth differentiation factor 15	1	0	1	0
TCF7L2	GDF-15, MIC-1, MIC1, NAG-1, PDF, PLAB, PTGFB	growth differentiation factor 15	1	0	1	0
CCNT2	GDF-15, MIC-1, MIC1, NAG-1, PDF, PLAB, PTGFB	growth differentiation factor 15	1	0	1	0
TEAD4	GDF-15, MIC-1, MIC1, NAG-1, PDF, PLAB, PTGFB	growth differentiation factor 15	3	1	3	1
TFAP2A	GDF-15, MIC-1, MIC1, NAG-1, PDF, PLAB, PTGFB	growth differentiation factor 15	5	0	6	0
TFAP2B	GDF-15, MIC-1, MIC1, NAG-1, PDF, PLAB, PTGFB	growth differentiation factor 15	1	0	1	0
TFAP2C	GDF-15, MIC-1, MIC1, NAG-1, PDF, PLAB, PTGFB	growth differentiation factor 15	6	0	7	0
TFAP4	GDF-15, MIC-1, MIC1, NAG-1, PDF, PLAB, PTGFB	growth differentiation factor 15	2	0	2	0
TFCP2	GDF-15, MIC-1, MIC1, NAG-1, PDF, PLAB, PTGFB	growth differentiation factor 15	1	0	1	0
TFDP1	GDF-15, MIC-1, MIC1, NAG-1, PDF, PLAB, PTGFB	growth differentiation factor 15	1	0	1	0
TFEB	GDF-15, MIC-1, MIC1, NAG-1, PDF, PLAB, PTGFB	growth differentiation factor 15	1	0	1	0
TGIF2	GDF-15, MIC-1, MIC1, NAG-1, PDF, PLAB, PTGFB	growth differentiation factor 15	1	0	1	0
THAP1	GDF-15, MIC-1, MIC1, NAG-1, PDF, PLAB, PTGFB	growth differentiation factor 15	1	0	1	0
THAP11	GDF-15, MIC-1, MIC1, NAG-1, PDF, PLAB, PTGFB	growth differentiation factor 15	1	0	1	0
TP53	GDF-15, MIC-1, MIC1, NAG-1, PDF, PLAB, PTGFB	growth differentiation factor 15	29	0	30	0
TP63	GDF-15, MIC-1, MIC1, NAG-1, PDF, PLAB, PTGFB	growth differentiation factor 15	7	0	7	0
CDK8	GDF-15, MIC-1, MIC1, NAG-1, PDF, PLAB, PTGFB	growth differentiation factor 15	4	0	4	0
TRIM24	GDF-15, MIC-1, MIC1, NAG-1, PDF, PLAB, PTGFB	growth differentiation factor 15	4	0	4	0
TRIM25	GDF-15, MIC-1, MIC1, NAG-1, PDF, PLAB, PTGFB	growth differentiation factor 15	1	0	1	0
TRIM28	GDF-15, MIC-1, MIC1, NAG-1, PDF, PLAB, PTGFB	growth differentiation factor 15	4	0	4	0
CDK9	GDF-15, MIC-1, MIC1, NAG-1, PDF, PLAB, PTGFB	growth differentiation factor 15	3	0	3	0
TTF1	GDF-15, MIC-1, MIC1, NAG-1, PDF, PLAB, PTGFB	growth differentiation factor 15	2	0	2	0
U2AF1	GDF-15, MIC-1, MIC1, NAG-1, PDF, PLAB, PTGFB	growth differentiation factor 15	0	1	0	1
UBTF	GDF-15, MIC-1, MIC1, NAG-1, PDF, PLAB, PTGFB	growth differentiation factor 15	2	0	2	0
USF1	GDF-15, MIC-1, MIC1, NAG-1, PDF, PLAB, PTGFB	growth differentiation factor 15	1	0	1	0
VDR	GDF-15, MIC-1, MIC1, NAG-1, PDF, PLAB, PTGFB	growth differentiation factor 15	3	0	3	0
VEZF1	GDF-15, MIC-1, MIC1, NAG-1, PDF, PLAB, PTGFB	growth differentiation factor 15	1	0	2	0
CDKN1B	GDF-15, MIC-1, MIC1, NAG-1, PDF, PLAB, PTGFB	growth differentiation factor 15	2	0	2	0
WDR5	GDF-15, MIC-1, MIC1, NAG-1, PDF, PLAB, PTGFB	growth differentiation factor 15	3	0	3	0
WT1	GDF-15, MIC-1, MIC1, NAG-1, PDF, PLAB, PTGFB	growth differentiation factor 15	1	0	1	0
YY1	GDF-15, MIC-1, MIC1, NAG-1, PDF, PLAB, PTGFB	growth differentiation factor 15	5	0	5	0
YY1AP1	GDF-15, MIC-1, MIC1, NAG-1, PDF, PLAB, PTGFB	growth differentiation factor 15	3	0	3	0
ZBED1	GDF-15, MIC-1, MIC1, NAG-1, PDF, PLAB, PTGFB	growth differentiation factor 15	1	0	1	0
ZBTB11	GDF-15, MIC-1, MIC1, NAG-1, PDF, PLAB, PTGFB	growth differentiation factor 15	2	0	3	0
ZBTB17	GDF-15, MIC-1, MIC1, NAG-1, PDF, PLAB, PTGFB	growth differentiation factor 15	1	0	1	0
CEBPA	GDF-15, MIC-1, MIC1, NAG-1, PDF, PLAB, PTGFB	growth differentiation factor 15	3	0	3	0
ZBTB33	GDF-15, MIC-1, MIC1, NAG-1, PDF, PLAB, PTGFB	growth differentiation factor 15	2	1	2	1
CEBPB	GDF-15, MIC-1, MIC1, NAG-1, PDF, PLAB, PTGFB	growth differentiation factor 15	1	0	1	0
ZBTB48	GDF-15, MIC-1, MIC1, NAG-1, PDF, PLAB, PTGFB	growth differentiation factor 15	1	0	2	0
ZEB1	GDF-15, MIC-1, MIC1, NAG-1, PDF, PLAB, PTGFB	growth differentiation factor 15	1	0	1	0
ZEB2	GDF-15, MIC-1, MIC1, NAG-1, PDF, PLAB, PTGFB	growth differentiation factor 15	1	0	1	0
ZFHX2	GDF-15, MIC-1, MIC1, NAG-1, PDF, PLAB, PTGFB	growth differentiation factor 15	1	0	1	0
ZFY	GDF-15, MIC-1, MIC1, NAG-1, PDF, PLAB, PTGFB	growth differentiation factor 15	0	1	0	1
ZHX2	GDF-15, MIC-1, MIC1, NAG-1, PDF, PLAB, PTGFB	growth differentiation factor 15	1	0	1	0
ZIC2	GDF-15, MIC-1, MIC1, NAG-1, PDF, PLAB, PTGFB	growth differentiation factor 15	2	0	2	0
ZIC5	GDF-15, MIC-1, MIC1, NAG-1, PDF, PLAB, PTGFB	growth differentiation factor 15	4	0	4	0
ZMIZ1	GDF-15, MIC-1, MIC1, NAG-1, PDF, PLAB, PTGFB	growth differentiation factor 15	2	0	2	0
ZMYND8	GDF-15, MIC-1, MIC1, NAG-1, PDF, PLAB, PTGFB	growth differentiation factor 15	1	0	1	0
ZNF143	GDF-15, MIC-1, MIC1, NAG-1, PDF, PLAB, PTGFB	growth differentiation factor 15	1	0	1	0
ZNF148	GDF-15, MIC-1, MIC1, NAG-1, PDF, PLAB, PTGFB	growth differentiation factor 15	2	0	2	0
ZNF16	GDF-15, MIC-1, MIC1, NAG-1, PDF, PLAB, PTGFB	growth differentiation factor 15	1	0	1	0
ZNF175	GDF-15, MIC-1, MIC1, NAG-1, PDF, PLAB, PTGFB	growth differentiation factor 15	1	0	1	0
ZNF18	GDF-15, MIC-1, MIC1, NAG-1, PDF, PLAB, PTGFB	growth differentiation factor 15	1	0	1	0
CHD4	GDF-15, MIC-1, MIC1, NAG-1, PDF, PLAB, PTGFB	growth differentiation factor 15	1	0	1	0
ZNF217	GDF-15, MIC-1, MIC1, NAG-1, PDF, PLAB, PTGFB	growth differentiation factor 15	1	0	1	0
ZNF239	GDF-15, MIC-1, MIC1, NAG-1, PDF, PLAB, PTGFB	growth differentiation factor 15	1	0	1	0
CHD7	GDF-15, MIC-1, MIC1, NAG-1, PDF, PLAB, PTGFB	growth differentiation factor 15	3	0	3	0
ZNF281	GDF-15, MIC-1, MIC1, NAG-1, PDF, PLAB, PTGFB	growth differentiation factor 15	1	0	1	0
ZNF282	GDF-15, MIC-1, MIC1, NAG-1, PDF, PLAB, PTGFB	growth differentiation factor 15	1	0	1	0
ZNF296	GDF-15, MIC-1, MIC1, NAG-1, PDF, PLAB, PTGFB	growth differentiation factor 15	1	0	1	0
ZNF316	GDF-15, MIC-1, MIC1, NAG-1, PDF, PLAB, PTGFB	growth differentiation factor 15	1	0	1	0
ZNF318	GDF-15, MIC-1, MIC1, NAG-1, PDF, PLAB, PTGFB	growth differentiation factor 15	1	0	1	0
ZNF33A	GDF-15, MIC-1, MIC1, NAG-1, PDF, PLAB, PTGFB	growth differentiation factor 15	1	0	1	0
ZNF341	GDF-15, MIC-1, MIC1, NAG-1, PDF, PLAB, PTGFB	growth differentiation factor 15	1	0	1	0
ZNF384	GDF-15, MIC-1, MIC1, NAG-1, PDF, PLAB, PTGFB	growth differentiation factor 15	0	4	0	4
ZNF398	GDF-15, MIC-1, MIC1, NAG-1, PDF, PLAB, PTGFB	growth differentiation factor 15	1	0	1	0
ZNF467	GDF-15, MIC-1, MIC1, NAG-1, PDF, PLAB, PTGFB	growth differentiation factor 15	1	0	1	0
ZNF510	GDF-15, MIC-1, MIC1, NAG-1, PDF, PLAB, PTGFB	growth differentiation factor 15	0	1	0	1
ZNF532	GDF-15, MIC-1, MIC1, NAG-1, PDF, PLAB, PTGFB	growth differentiation factor 15	1	0	1	0
ZNF554	GDF-15, MIC-1, MIC1, NAG-1, PDF, PLAB, PTGFB	growth differentiation factor 15	1	0	1	0
ZNF574	GDF-15, MIC-1, MIC1, NAG-1, PDF, PLAB, PTGFB	growth differentiation factor 15	2	0	2	0
ZNF584	GDF-15, MIC-1, MIC1, NAG-1, PDF, PLAB, PTGFB	growth differentiation factor 15	1	0	1	0
ZNF592	GDF-15, MIC-1, MIC1, NAG-1, PDF, PLAB, PTGFB	growth differentiation factor 15	1	0	2	0
ZNF608	GDF-15, MIC-1, MIC1, NAG-1, PDF, PLAB, PTGFB	growth differentiation factor 15	1	0	1	0
ZNF616	GDF-15, MIC-1, MIC1, NAG-1, PDF, PLAB, PTGFB	growth differentiation factor 15	1	0	1	0
ZNF624	GDF-15, MIC-1, MIC1, NAG-1, PDF, PLAB, PTGFB	growth differentiation factor 15	1	0	1	0
ZNF687	GDF-15, MIC-1, MIC1, NAG-1, PDF, PLAB, PTGFB	growth differentiation factor 15	1	0	1	0
CREBBP	GDF-15, MIC-1, MIC1, NAG-1, PDF, PLAB, PTGFB	growth differentiation factor 15	6	0	6	0
ZNF770	GDF-15, MIC-1, MIC1, NAG-1, PDF, PLAB, PTGFB	growth differentiation factor 15	1	2	1	2
ASXL3	CD56, MSK39, NCAM	neural cell adhesion molecule 1	0	1	0	1
BCL11A	CD56, MSK39, NCAM	neural cell adhesion molecule 1	1	0	1	0
BRD1	CD56, MSK39, NCAM	neural cell adhesion molecule 1	0	1	0	1
BRD4	CD56, MSK39, NCAM	neural cell adhesion molecule 1	0	1	0	1
CTBP2	CD56, MSK39, NCAM	neural cell adhesion molecule 1	0	1	0	2
EGLN2	CD56, MSK39, NCAM	neural cell adhesion molecule 1	0	1	0	1
EGR3	CD56, MSK39, NCAM	neural cell adhesion molecule 1	0	1	0	2
ELF1	CD56, MSK39, NCAM	neural cell adhesion molecule 1	0	1	0	1
EP300	CD56, MSK39, NCAM	neural cell adhesion molecule 1	0	1	0	1
ERG	CD56, MSK39, NCAM	neural cell adhesion molecule 1	0	3	0	3
EZH2	CD56, MSK39, NCAM	neural cell adhesion molecule 1	0	2	0	2
FGFR1	CD56, MSK39, NCAM	neural cell adhesion molecule 1	0	1	0	1
FOXJ3	CD56, MSK39, NCAM	neural cell adhesion molecule 1	0	1	0	1
GLIS1	CD56, MSK39, NCAM	neural cell adhesion molecule 1	1	0	1	0
GLIS3	CD56, MSK39, NCAM	neural cell adhesion molecule 1	1	0	1	0
GRHL3	CD56, MSK39, NCAM	neural cell adhesion molecule 1	0	1	0	1
HAND2	CD56, MSK39, NCAM	neural cell adhesion molecule 1	0	1	0	1
HDAC1	CD56, MSK39, NCAM	neural cell adhesion molecule 1	0	2	0	2
HDAC4	CD56, MSK39, NCAM	neural cell adhesion molecule 1	1	0	1	0
HIF3A	CD56, MSK39, NCAM	neural cell adhesion molecule 1	0	1	0	1
INO80	CD56, MSK39, NCAM	neural cell adhesion molecule 1	0	1	0	1
KDM2B	CD56, MSK39, NCAM	neural cell adhesion molecule 1	0	1	0	1
KLF1	CD56, MSK39, NCAM	neural cell adhesion molecule 1	0	1	0	1
KLF4	CD56, MSK39, NCAM	neural cell adhesion molecule 1	0	1	0	1
KMT2A	CD56, MSK39, NCAM	neural cell adhesion molecule 1	0	1	0	1
MAX	CD56, MSK39, NCAM	neural cell adhesion molecule 1	0	2	0	2
MAZ	CD56, MSK39, NCAM	neural cell adhesion molecule 1	0	1	0	1
MED26	CD56, MSK39, NCAM	neural cell adhesion molecule 1	0	1	0	1
MEN1	CD56, MSK39, NCAM	neural cell adhesion molecule 1	0	1	0	1
MTF2	CD56, MSK39, NCAM	neural cell adhesion molecule 1	0	1	0	1
MXI1	CD56, MSK39, NCAM	neural cell adhesion molecule 1	0	1	0	1
MYB	CD56, MSK39, NCAM	neural cell adhesion molecule 1	0	2	0	2
MYBL2	CD56, MSK39, NCAM	neural cell adhesion molecule 1	0	1	0	1
MYC	CD56, MSK39, NCAM	neural cell adhesion molecule 1	0	1	0	1
MYCN	CD56, MSK39, NCAM	neural cell adhesion molecule 1	0	1	0	1
NANOG	CD56, MSK39, NCAM	neural cell adhesion molecule 1	1	0	1	0
NELFE	CD56, MSK39, NCAM	neural cell adhesion molecule 1	0	1	0	1
NFATC3	CD56, MSK39, NCAM	neural cell adhesion molecule 1	0	1	0	1
OGT	CD56, MSK39, NCAM	neural cell adhesion molecule 1	0	1	0	1
PBX1	CD56, MSK39, NCAM	neural cell adhesion molecule 1	0	1	0	1
PBX3	CD56, MSK39, NCAM	neural cell adhesion molecule 1	0	1	0	1
PKNOX1	CD56, MSK39, NCAM	neural cell adhesion molecule 1	0	3	0	3
POU5F1	CD56, MSK39, NCAM	neural cell adhesion molecule 1	1	0	1	0
RCOR1	CD56, MSK39, NCAM	neural cell adhesion molecule 1	0	2	0	2
REST	CD56, MSK39, NCAM	neural cell adhesion molecule 1	0	1	0	1
RNF2	CD56, MSK39, NCAM	neural cell adhesion molecule 1	0	1	0	1
SALL3	CD56, MSK39, NCAM	neural cell adhesion molecule 1	0	1	0	1
SMARCA4	CD56, MSK39, NCAM	neural cell adhesion molecule 1	0	1	0	1
SMARCB1	CD56, MSK39, NCAM	neural cell adhesion molecule 1	1	0	1	0
SP1	CD56, MSK39, NCAM	neural cell adhesion molecule 1	0	1	0	1
SP2	CD56, MSK39, NCAM	neural cell adhesion molecule 1	0	1	0	1
SP4	CD56, MSK39, NCAM	neural cell adhesion molecule 1	0	1	0	1
SPI1	CD56, MSK39, NCAM	neural cell adhesion molecule 1	0	2	0	2
SREBP2	CD56, MSK39, NCAM	neural cell adhesion molecule 1	0	1	0	1
SS18	CD56, MSK39, NCAM	neural cell adhesion molecule 1	1	0	1	0
STAG1	CD56, MSK39, NCAM	neural cell adhesion molecule 1	0	1	0	1
STAG2	CD56, MSK39, NCAM	neural cell adhesion molecule 1	0	1	0	1
STAT3	CD56, MSK39, NCAM	neural cell adhesion molecule 1	0	1	0	1
SUZ12	CD56, MSK39, NCAM	neural cell adhesion molecule 1	0	3	0	3
T	CD56, MSK39, NCAM	neural cell adhesion molecule 1	0	1	0	1
TBP	CD56, MSK39, NCAM	neural cell adhesion molecule 1	0	1	0	1
USP7	CD56, MSK39, NCAM	neural cell adhesion molecule 1	0	1	0	1
ZBTB42	CD56, MSK39, NCAM	neural cell adhesion molecule 1	0	1	0	1
ZFX	CD56, MSK39, NCAM	neural cell adhesion molecule 1	1	0	1	0
ZNF467	CD56, MSK39, NCAM	neural cell adhesion molecule 1	0	1	0	1
ZNF574	CD56, MSK39, NCAM	neural cell adhesion molecule 1	0	1	0	1
ARID2	-	RNA binding motif single stranded interacting protein 3	1	0	1	0
BRD1	-	RNA binding motif single stranded interacting protein 3	1	0	2	0
BRD2	-	RNA binding motif single stranded interacting protein 3	0	1	0	1
BRF1	-	RNA binding motif single stranded interacting protein 3	1	0	1	0
CEBPB	-	RNA binding motif single stranded interacting protein 3	1	0	1	0
CTBP2	-	RNA binding motif single stranded interacting protein 3	0	1	0	1
CTCF	-	RNA binding motif single stranded interacting protein 3	1	0	1	0
CTCFL	-	RNA binding motif single stranded interacting protein 3	1	0	1	0
E2F1	-	RNA binding motif single stranded interacting protein 3	0	1	0	1
EGR3	-	RNA binding motif single stranded interacting protein 3	1	0	1	0
EHMT2	-	RNA binding motif single stranded interacting protein 3	1	0	1	0
EP300	-	RNA binding motif single stranded interacting protein 3	0	1	0	1
ERG	-	RNA binding motif single stranded interacting protein 3	1	0	1	0
EZH2	-	RNA binding motif single stranded interacting protein 3	2	2	2	2
FGFR1	-	RNA binding motif single stranded interacting protein 3	0	1	0	1
GRHL3	-	RNA binding motif single stranded interacting protein 3	0	1	0	1
HAND2	-	RNA binding motif single stranded interacting protein 3	0	1	0	1
HDAC2	-	RNA binding motif single stranded interacting protein 3	0	1	0	1
HDAC3	-	RNA binding motif single stranded interacting protein 3	0	1	0	1
KDM2B	-	RNA binding motif single stranded interacting protein 3	1	0	1	0
MAX	-	RNA binding motif single stranded interacting protein 3	0	1	0	1
MAZ	-	RNA binding motif single stranded interacting protein 3	2	0	2	0
MTA2	-	RNA binding motif single stranded interacting protein 3	0	1	0	1
MXI1	-	RNA binding motif single stranded interacting protein 3	0	1	0	1
MYC	-	RNA binding motif single stranded interacting protein 3	1	0	1	0
MYCN	-	RNA binding motif single stranded interacting protein 3	1	1	1	1
MYF5	-	RNA binding motif single stranded interacting protein 3	0	1	0	1
MYOD1	-	RNA binding motif single stranded interacting protein 3	0	2	0	2
MYOG	-	RNA binding motif single stranded interacting protein 3	0	1	0	1
NEUROG2	-	RNA binding motif single stranded interacting protein 3	0	1	0	1
NR2F1	-	RNA binding motif single stranded interacting protein 3	1	0	1	0
OSR2	-	RNA binding motif single stranded interacting protein 3	0	1	0	1
PHIP	-	RNA binding motif single stranded interacting protein 3	1	0	1	0
PITX3	-	RNA binding motif single stranded interacting protein 3	0	1	0	1
POLR2A	-	RNA binding motif single stranded interacting protein 3	1	1	1	1
POU5F1	-	RNA binding motif single stranded interacting protein 3	1	0	1	0
RAD21	-	RNA binding motif single stranded interacting protein 3	2	1	2	1
RUNX1	-	RNA binding motif single stranded interacting protein 3	0	1	0	1
SMARCA4	-	RNA binding motif single stranded interacting protein 3	1	2	1	3
SMARCC1	-	RNA binding motif single stranded interacting protein 3	1	1	1	1
SNAI2	-	RNA binding motif single stranded interacting protein 3	0	1	0	1
SREBP2	-	RNA binding motif single stranded interacting protein 3	1	1	1	1
SS18	-	RNA binding motif single stranded interacting protein 3	0	1	0	1
STAT3	-	RNA binding motif single stranded interacting protein 3	4	1	4	1
SUPT5H	-	RNA binding motif single stranded interacting protein 3	1	0	1	0
SUPT5H_phospho	-	RNA binding motif single stranded interacting protein 3	1	0	1	0
SUZ12	-	RNA binding motif single stranded interacting protein 3	0	1	0	1
TBP	-	RNA binding motif single stranded interacting protein 3	2	0	2	0
TFAP2A	-	RNA binding motif single stranded interacting protein 3	4	0	6	0
TFAP2B	-	RNA binding motif single stranded interacting protein 3	1	0	2	0
TFAP4	-	RNA binding motif single stranded interacting protein 3	2	2	2	2
WDR5	-	RNA binding motif single stranded interacting protein 3	1	1	1	1
ZBTB42	-	RNA binding motif single stranded interacting protein 3	0	1	0	1
ZBTB48	-	RNA binding motif single stranded interacting protein 3	0	1	0	1
ZBTB7A	-	RNA binding motif single stranded interacting protein 3	2	1	3	1
ZEB1	-	RNA binding motif single stranded interacting protein 3	1	0	1	0
ZNF257	-	RNA binding motif single stranded interacting protein 3	1	0	1	0
ZNF467	-	RNA binding motif single stranded interacting protein 3	1	0	1	0
ZNF468	-	RNA binding motif single stranded interacting protein 3	1	0	1	0
ZNF534	-	RNA binding motif single stranded interacting protein 3	0	1	0	1
ZNF692	-	RNA binding motif single stranded interacting protein 3	1	0	1	0
DNMT3A	CCBR1, xCT	solute carrier family 7 member 11	0	1	0	1
DPF2	CCBR1, xCT	solute carrier family 7 member 11	0	1	0	1
DUX4	CCBR1, xCT	solute carrier family 7 member 11	0	1	0	1
E2F1	CCBR1, xCT	solute carrier family 7 member 11	0	2	0	3
E2F4	CCBR1, xCT	solute carrier family 7 member 11	0	1	0	2
ARID3A	CCBR1, xCT	solute carrier family 7 member 11	0	2	0	2
E2F6	CCBR1, xCT	solute carrier family 7 member 11	0	2	0	2
E2F8	CCBR1, xCT	solute carrier family 7 member 11	0	1	0	1
E4F1	CCBR1, xCT	solute carrier family 7 member 11	0	1	0	1
EGLN2	CCBR1, xCT	solute carrier family 7 member 11	0	1	0	1
EGR1	CCBR1, xCT	solute carrier family 7 member 11	0	4	0	4
EGR2	CCBR1, xCT	solute carrier family 7 member 11	0	1	0	1
EGR3	CCBR1, xCT	solute carrier family 7 member 11	0	1	0	2
EHF	CCBR1, xCT	solute carrier family 7 member 11	0	1	0	2
ELF1	CCBR1, xCT	solute carrier family 7 member 11	0	8	0	9
EP300	CCBR1, xCT	solute carrier family 7 member 11	0	23	0	24
ERCC2	CCBR1, xCT	solute carrier family 7 member 11	0	1	0	1
ERG	CCBR1, xCT	solute carrier family 7 member 11	0	5	0	6
ESR1	CCBR1, xCT	solute carrier family 7 member 11	0	1	0	1
ESRRA	CCBR1, xCT	solute carrier family 7 member 11	0	1	0	1
ARID5B	CCBR1, xCT	solute carrier family 7 member 11	0	1	0	1
ETS1	CCBR1, xCT	solute carrier family 7 member 11	0	1	0	2
ETV1	CCBR1, xCT	solute carrier family 7 member 11	0	1	0	2
ETV5	CCBR1, xCT	solute carrier family 7 member 11	0	1	0	1
EZH2	CCBR1, xCT	solute carrier family 7 member 11	0	1	0	1
ARNT	CCBR1, xCT	solute carrier family 7 member 11	0	2	0	2
FAIRE	CCBR1, xCT	solute carrier family 7 member 11	0	2	0	5
FEZF1	CCBR1, xCT	solute carrier family 7 member 11	0	1	0	1
FIP1L1	CCBR1, xCT	solute carrier family 7 member 11	0	1	0	1
FLI1	CCBR1, xCT	solute carrier family 7 member 11	0	4	0	5
FOS	CCBR1, xCT	solute carrier family 7 member 11	0	9	0	17
FOSL1	CCBR1, xCT	solute carrier family 7 member 11	0	4	0	5
FOSL2	CCBR1, xCT	solute carrier family 7 member 11	0	6	0	7
FOXA1	CCBR1, xCT	solute carrier family 7 member 11	0	37	0	48
FOXA2	CCBR1, xCT	solute carrier family 7 member 11	0	10	0	11
FOXA3	CCBR1, xCT	solute carrier family 7 member 11	0	1	0	1
FOXL2	CCBR1, xCT	solute carrier family 7 member 11	0	4	0	5
FOXO1	CCBR1, xCT	solute carrier family 7 member 11	0	1	0	1
ARRB1	CCBR1, xCT	solute carrier family 7 member 11	0	1	0	1
FOXP1	CCBR1, xCT	solute carrier family 7 member 11	0	1	0	1
FOXP4	CCBR1, xCT	solute carrier family 7 member 11	0	1	0	1
FUS	CCBR1, xCT	solute carrier family 7 member 11	0	1	0	1
GABPA	CCBR1, xCT	solute carrier family 7 member 11	0	2	0	2
GABPB1	CCBR1, xCT	solute carrier family 7 member 11	0	1	0	2
GATA1	CCBR1, xCT	solute carrier family 7 member 11	0	5	0	6
GATA2	CCBR1, xCT	solute carrier family 7 member 11	0	4	0	4
GATA3	CCBR1, xCT	solute carrier family 7 member 11	0	5	0	6
GATA4	CCBR1, xCT	solute carrier family 7 member 11	0	2	0	2
GATA6	CCBR1, xCT	solute carrier family 7 member 11	0	4	0	6
GATAD2B	CCBR1, xCT	solute carrier family 7 member 11	0	1	0	1
GFI1	CCBR1, xCT	solute carrier family 7 member 11	0	1	0	1
GLYR1	CCBR1, xCT	solute carrier family 7 member 11	0	1	0	1
GRHL2	CCBR1, xCT	solute carrier family 7 member 11	0	5	0	5
GRHL3	CCBR1, xCT	solute carrier family 7 member 11	0	1	0	2
GTF2B	CCBR1, xCT	solute carrier family 7 member 11	0	1	0	1
GTF3C2	CCBR1, xCT	solute carrier family 7 member 11	0	2	0	2
ATF1	CCBR1, xCT	solute carrier family 7 member 11	0	1	0	1
ATF2	CCBR1, xCT	solute carrier family 7 member 11	0	2	0	3
ATF3	CCBR1, xCT	solute carrier family 7 member 11	0	4	0	5
ATF4	CCBR1, xCT	solute carrier family 7 member 11	0	16	0	18
HAND2	CCBR1, xCT	solute carrier family 7 member 11	0	1	0	1
HDAC1	CCBR1, xCT	solute carrier family 7 member 11	0	3	0	4
HDAC2	CCBR1, xCT	solute carrier family 7 member 11	0	1	0	1
HES2	CCBR1, xCT	solute carrier family 7 member 11	0	3	0	3
HIF1A	CCBR1, xCT	solute carrier family 7 member 11	0	2	0	2
HINFP	CCBR1, xCT	solute carrier family 7 member 11	0	1	0	1
HLF	CCBR1, xCT	solute carrier family 7 member 11	0	1	0	3
HMG20A	CCBR1, xCT	solute carrier family 7 member 11	0	1	0	1
HMGA1	CCBR1, xCT	solute carrier family 7 member 11	0	1	0	1
HNF4A	CCBR1, xCT	solute carrier family 7 member 11	0	6	0	6
HNRNPH1	CCBR1, xCT	solute carrier family 7 member 11	0	1	0	1
HOXA7	CCBR1, xCT	solute carrier family 7 member 11	0	1	0	1
HOXB13	CCBR1, xCT	solute carrier family 7 member 11	0	9	0	15
HOXB8	CCBR1, xCT	solute carrier family 7 member 11	0	1	0	1
HOXC6	CCBR1, xCT	solute carrier family 7 member 11	0	1	0	1
BACH1	CCBR1, xCT	solute carrier family 7 member 11	0	1	0	1
IKZF1	CCBR1, xCT	solute carrier family 7 member 11	0	1	0	1
IKZF2	CCBR1, xCT	solute carrier family 7 member 11	0	1	0	1
IKZF3	CCBR1, xCT	solute carrier family 7 member 11	0	1	0	1
INO80	CCBR1, xCT	solute carrier family 7 member 11	0	1	0	1
INTS11	CCBR1, xCT	solute carrier family 7 member 11	0	1	0	1
INTS13	CCBR1, xCT	solute carrier family 7 member 11	0	4	0	4
IRF1	CCBR1, xCT	solute carrier family 7 member 11	0	3	0	3
IRF2	CCBR1, xCT	solute carrier family 7 member 11	0	1	0	1
IRF9	CCBR1, xCT	solute carrier family 7 member 11	0	1	0	1
BAF155	CCBR1, xCT	solute carrier family 7 member 11	0	2	0	2
JMJD1C	CCBR1, xCT	solute carrier family 7 member 11	0	2	0	2
JUN	CCBR1, xCT	solute carrier family 7 member 11	0	4	0	7
JUNB	CCBR1, xCT	solute carrier family 7 member 11	0	4	0	6
JUND	CCBR1, xCT	solute carrier family 7 member 11	0	11	0	14
KAT2A	CCBR1, xCT	solute carrier family 7 member 11	0	1	0	1
KDM2B	CCBR1, xCT	solute carrier family 7 member 11	0	1	0	1
BATF	CCBR1, xCT	solute carrier family 7 member 11	0	4	0	4
KDM6A	CCBR1, xCT	solute carrier family 7 member 11	0	1	0	1
KLF11	CCBR1, xCT	solute carrier family 7 member 11	0	2	0	3
KLF13	CCBR1, xCT	solute carrier family 7 member 11	0	1	0	1
KLF3	CCBR1, xCT	solute carrier family 7 member 11	0	1	0	1
KLF4	CCBR1, xCT	solute carrier family 7 member 11	0	3	0	3
KLF5	CCBR1, xCT	solute carrier family 7 member 11	0	1	0	1
KLF9	CCBR1, xCT	solute carrier family 7 member 11	0	1	0	1
KMT2A	CCBR1, xCT	solute carrier family 7 member 11	0	1	0	1
KMT2B	CCBR1, xCT	solute carrier family 7 member 11	0	1	0	1
KMT2C	CCBR1, xCT	solute carrier family 7 member 11	0	1	0	1
BCL11A	CCBR1, xCT	solute carrier family 7 member 11	0	2	0	2
KMT2D	CCBR1, xCT	solute carrier family 7 member 11	0	1	0	1
LDB1	CCBR1, xCT	solute carrier family 7 member 11	0	1	0	1
LHX2	CCBR1, xCT	solute carrier family 7 member 11	0	1	0	1
LMNB1	CCBR1, xCT	solute carrier family 7 member 11	0	1	0	2
BCL3	CCBR1, xCT	solute carrier family 7 member 11	0	4	0	4
LMO2	CCBR1, xCT	solute carrier family 7 member 11	0	1	0	1
MAF	CCBR1, xCT	solute carrier family 7 member 11	0	1	0	1
MAFB	CCBR1, xCT	solute carrier family 7 member 11	0	1	0	1
MAFF	CCBR1, xCT	solute carrier family 7 member 11	0	3	0	8
MAFG	CCBR1, xCT	solute carrier family 7 member 11	0	1	0	2
MAFK	CCBR1, xCT	solute carrier family 7 member 11	0	7	0	13
MAML1	CCBR1, xCT	solute carrier family 7 member 11	0	1	0	3
MAX	CCBR1, xCT	solute carrier family 7 member 11	0	17	0	21
BCL6	CCBR1, xCT	solute carrier family 7 member 11	0	2	0	3
MBD3	CCBR1, xCT	solute carrier family 7 member 11	0	1	0	1
MBD4	CCBR1, xCT	solute carrier family 7 member 11	0	1	0	1
MCRS1	CCBR1, xCT	solute carrier family 7 member 11	0	1	0	1
MECOM	CCBR1, xCT	solute carrier family 7 member 11	0	2	0	2
MED1	CCBR1, xCT	solute carrier family 7 member 11	0	9	0	10
MED12	CCBR1, xCT	solute carrier family 7 member 11	0	3	0	3
MED26	CCBR1, xCT	solute carrier family 7 member 11	0	1	0	2
MEF2A	CCBR1, xCT	solute carrier family 7 member 11	0	3	0	3
MEF2B	CCBR1, xCT	solute carrier family 7 member 11	0	1	0	1
MEF2C	CCBR1, xCT	solute carrier family 7 member 11	0	1	0	1
MEIS2	CCBR1, xCT	solute carrier family 7 member 11	0	1	0	4
MGA	CCBR1, xCT	solute carrier family 7 member 11	0	3	0	6
MKL2	CCBR1, xCT	solute carrier family 7 member 11	0	1	0	1
MLLT3	CCBR1, xCT	solute carrier family 7 member 11	0	1	0	2
MNT	CCBR1, xCT	solute carrier family 7 member 11	0	2	0	2
MXI1	CCBR1, xCT	solute carrier family 7 member 11	0	6	0	7
BHLHE40	CCBR1, xCT	solute carrier family 7 member 11	0	1	0	1
MYBL2	CCBR1, xCT	solute carrier family 7 member 11	0	2	0	2
MYC	CCBR1, xCT	solute carrier family 7 member 11	0	16	0	21
MYCN	CCBR1, xCT	solute carrier family 7 member 11	0	6	0	6
MYOG	CCBR1, xCT	solute carrier family 7 member 11	0	1	0	1
NANOG	CCBR1, xCT	solute carrier family 7 member 11	0	4	0	4
AHDC1	CCBR1, xCT	solute carrier family 7 member 11	0	1	0	2
NCOA2	CCBR1, xCT	solute carrier family 7 member 11	0	1	0	1
NCOR1	CCBR1, xCT	solute carrier family 7 member 11	0	1	0	1
NELFE	CCBR1, xCT	solute carrier family 7 member 11	0	1	0	1
NFATC3	CCBR1, xCT	solute carrier family 7 member 11	0	1	0	2
NFE2	CCBR1, xCT	solute carrier family 7 member 11	0	2	0	3
NFE2L2	CCBR1, xCT	solute carrier family 7 member 11	0	1	0	1
NFIC	CCBR1, xCT	solute carrier family 7 member 11	0	3	0	5
NFIL3	CCBR1, xCT	solute carrier family 7 member 11	0	2	0	3
NIPBL	CCBR1, xCT	solute carrier family 7 member 11	0	4	0	4
NKX3-1	CCBR1, xCT	solute carrier family 7 member 11	0	1	0	1
NONO	CCBR1, xCT	solute carrier family 7 member 11	0	1	0	1
NOTCH1	CCBR1, xCT	solute carrier family 7 member 11	0	1	0	1
NR2C1	CCBR1, xCT	solute carrier family 7 member 11	0	1	0	1
NR2F1	CCBR1, xCT	solute carrier family 7 member 11	0	1	0	1
NR2F2	CCBR1, xCT	solute carrier family 7 member 11	0	1	0	1
NR3C1	CCBR1, xCT	solute carrier family 7 member 11	0	7	0	9
NR4A1	CCBR1, xCT	solute carrier family 7 member 11	0	1	0	1
NR5A2	CCBR1, xCT	solute carrier family 7 member 11	0	1	0	1
NUTM1	CCBR1, xCT	solute carrier family 7 member 11	0	1	0	1
ONECUT1	CCBR1, xCT	solute carrier family 7 member 11	0	1	0	1
OSR2	CCBR1, xCT	solute carrier family 7 member 11	0	1	0	2
OTX2	CCBR1, xCT	solute carrier family 7 member 11	0	2	0	2
PAX6	CCBR1, xCT	solute carrier family 7 member 11	0	1	0	1
BRD2	CCBR1, xCT	solute carrier family 7 member 11	0	2	0	2
PBX2	CCBR1, xCT	solute carrier family 7 member 11	0	1	0	2
PBX3	CCBR1, xCT	solute carrier family 7 member 11	0	3	0	6
PDX1	CCBR1, xCT	solute carrier family 7 member 11	0	2	0	2
PGR	CCBR1, xCT	solute carrier family 7 member 11	0	2	0	2
BRD3	CCBR1, xCT	solute carrier family 7 member 11	0	2	0	3
PHIP	CCBR1, xCT	solute carrier family 7 member 11	0	1	0	1
PIAS1	CCBR1, xCT	solute carrier family 7 member 11	0	1	0	1
PML	CCBR1, xCT	solute carrier family 7 member 11	0	1	0	1
POLR2A	CCBR1, xCT	solute carrier family 7 member 11	0	9	0	10
POU2F1	CCBR1, xCT	solute carrier family 7 member 11	0	1	0	2
BRD4	CCBR1, xCT	solute carrier family 7 member 11	0	1	0	1
POU2F2	CCBR1, xCT	solute carrier family 7 member 11	0	2	0	2
POU2F3	CCBR1, xCT	solute carrier family 7 member 11	0	1	0	1
PPARG	CCBR1, xCT	solute carrier family 7 member 11	0	2	0	2
PRDM1	CCBR1, xCT	solute carrier family 7 member 11	0	5	0	6
PSIP1	CCBR1, xCT	solute carrier family 7 member 11	0	1	0	1
RB1	CCBR1, xCT	solute carrier family 7 member 11	0	1	0	1
BRD9	CCBR1, xCT	solute carrier family 7 member 11	0	2	0	2
RBM39	CCBR1, xCT	solute carrier family 7 member 11	0	1	0	1
RBPJ	CCBR1, xCT	solute carrier family 7 member 11	0	2	0	3
RCOR1	CCBR1, xCT	solute carrier family 7 member 11	0	1	0	1
RELA	CCBR1, xCT	solute carrier family 7 member 11	0	4	0	5
AHR	CCBR1, xCT	solute carrier family 7 member 11	0	1	0	1
RFX5	CCBR1, xCT	solute carrier family 7 member 11	0	2	0	3
RPA2_phospho	CCBR1, xCT	solute carrier family 7 member 11	0	1	0	1
RUNX1	CCBR1, xCT	solute carrier family 7 member 11	0	3	0	3
RUNX2	CCBR1, xCT	solute carrier family 7 member 11	0	1	0	1
RUNX3	CCBR1, xCT	solute carrier family 7 member 11	0	2	0	2
RUVBL2	CCBR1, xCT	solute carrier family 7 member 11	0	1	0	1
RXR	CCBR1, xCT	solute carrier family 7 member 11	0	1	0	1
SATB1	CCBR1, xCT	solute carrier family 7 member 11	0	3	0	3
SETD1A	CCBR1, xCT	solute carrier family 7 member 11	0	1	0	2
CBFB	CCBR1, xCT	solute carrier family 7 member 11	0	1	0	1
SMAD1	CCBR1, xCT	solute carrier family 7 member 11	0	1	0	1
SMAD2-3	CCBR1, xCT	solute carrier family 7 member 11	0	2	0	2
SMAD3	CCBR1, xCT	solute carrier family 7 member 11	0	2	0	2
SMAD3-HIF1A	CCBR1, xCT	solute carrier family 7 member 11	0	1	0	1
SMARCA4	CCBR1, xCT	solute carrier family 7 member 11	0	7	0	10
SMARCB1	CCBR1, xCT	solute carrier family 7 member 11	0	3	0	3
SMARCC1	CCBR1, xCT	solute carrier family 7 member 11	0	4	0	5
SMC3	CCBR1, xCT	solute carrier family 7 member 11	0	1	0	1
SNAI2	CCBR1, xCT	solute carrier family 7 member 11	0	1	0	2
CBX3	CCBR1, xCT	solute carrier family 7 member 11	0	1	0	1
SOX2	CCBR1, xCT	solute carrier family 7 member 11	0	6	0	8
SOX4	CCBR1, xCT	solute carrier family 7 member 11	0	3	0	4
SPI1	CCBR1, xCT	solute carrier family 7 member 11	0	14	0	16
SPIB	CCBR1, xCT	solute carrier family 7 member 11	0	1	0	1
SRC	CCBR1, xCT	solute carrier family 7 member 11	0	1	0	1
SRF	CCBR1, xCT	solute carrier family 7 member 11	0	1	0	1
SS18	CCBR1, xCT	solute carrier family 7 member 11	0	5	0	7
SS18-SSX	CCBR1, xCT	solute carrier family 7 member 11	0	1	0	1
SSU72	CCBR1, xCT	solute carrier family 7 member 11	0	1	0	1
STAT1	CCBR1, xCT	solute carrier family 7 member 11	0	2	0	3
STAT3	CCBR1, xCT	solute carrier family 7 member 11	0	15	0	20
STAT5A	CCBR1, xCT	solute carrier family 7 member 11	0	1	0	1
T	CCBR1, xCT	solute carrier family 7 member 11	0	2	0	2
TAL1	CCBR1, xCT	solute carrier family 7 member 11	0	4	0	4
TBL1XR1	CCBR1, xCT	solute carrier family 7 member 11	0	1	0	1
TBP	CCBR1, xCT	solute carrier family 7 member 11	0	5	0	9
TBX21	CCBR1, xCT	solute carrier family 7 member 11	0	1	0	1
TBX3	CCBR1, xCT	solute carrier family 7 member 11	0	1	0	1
TCF12	CCBR1, xCT	solute carrier family 7 member 11	0	6	0	10
AR	CCBR1, xCT	solute carrier family 7 member 11	0	10	0	10
TCF3	CCBR1, xCT	solute carrier family 7 member 11	0	1	0	1
TCF7	CCBR1, xCT	solute carrier family 7 member 11	0	3	0	3
TCF7L2	CCBR1, xCT	solute carrier family 7 member 11	0	2	0	2
TEAD1	CCBR1, xCT	solute carrier family 7 member 11	0	4	0	6
TEAD4	CCBR1, xCT	solute carrier family 7 member 11	0	7	0	8
TET2	CCBR1, xCT	solute carrier family 7 member 11	0	1	0	2
TFAP2A	CCBR1, xCT	solute carrier family 7 member 11	0	3	0	3
TFAP2C	CCBR1, xCT	solute carrier family 7 member 11	0	1	0	1
TFAP4	CCBR1, xCT	solute carrier family 7 member 11	0	1	0	1
TFDP1	CCBR1, xCT	solute carrier family 7 member 11	0	1	0	1
TGIF2	CCBR1, xCT	solute carrier family 7 member 11	0	1	0	1
TLE3	CCBR1, xCT	solute carrier family 7 member 11	0	3	0	3
TOP1	CCBR1, xCT	solute carrier family 7 member 11	0	2	0	3
TP53	CCBR1, xCT	solute carrier family 7 member 11	0	2	0	2
TP63	CCBR1, xCT	solute carrier family 7 member 11	0	4	0	6
CDK8	CCBR1, xCT	solute carrier family 7 member 11	0	2	0	3
TRIM25	CCBR1, xCT	solute carrier family 7 member 11	0	1	0	1
TRIM28	CCBR1, xCT	solute carrier family 7 member 11	0	1	0	2
TTF1	CCBR1, xCT	solute carrier family 7 member 11	0	2	0	2
CDK9	CCBR1, xCT	solute carrier family 7 member 11	0	2	0	2
USF1	CCBR1, xCT	solute carrier family 7 member 11	0	1	0	1
USF2	CCBR1, xCT	solute carrier family 7 member 11	0	1	0	1
VDR	CCBR1, xCT	solute carrier family 7 member 11	0	2	0	2
WDR5	CCBR1, xCT	solute carrier family 7 member 11	0	2	0	2
WT1	CCBR1, xCT	solute carrier family 7 member 11	0	1	0	1
YAP1	CCBR1, xCT	solute carrier family 7 member 11	0	1	0	2
YY1AP1	CCBR1, xCT	solute carrier family 7 member 11	0	2	0	2
ZBTB1	CCBR1, xCT	solute carrier family 7 member 11	0	1	0	1
CDX2	CCBR1, xCT	solute carrier family 7 member 11	0	3	0	3
ZBTB33	CCBR1, xCT	solute carrier family 7 member 11	0	3	0	5
ZBTB40	CCBR1, xCT	solute carrier family 7 member 11	0	5	0	8
ZBTB44	CCBR1, xCT	solute carrier family 7 member 11	0	1	0	1
CEBPA	CCBR1, xCT	solute carrier family 7 member 11	0	14	0	18
ZEB1	CCBR1, xCT	solute carrier family 7 member 11	0	8	0	9
CEBPB	CCBR1, xCT	solute carrier family 7 member 11	0	33	0	62
ZIM3	CCBR1, xCT	solute carrier family 7 member 11	0	2	0	2
ZMYND8	CCBR1, xCT	solute carrier family 7 member 11	0	1	0	1
CEBPD	CCBR1, xCT	solute carrier family 7 member 11	0	2	0	2
CEBPG	CCBR1, xCT	solute carrier family 7 member 11	0	2	0	4
ZNF239	CCBR1, xCT	solute carrier family 7 member 11	0	1	0	1
ZNF263	CCBR1, xCT	solute carrier family 7 member 11	0	1	0	1
ZNF284	CCBR1, xCT	solute carrier family 7 member 11	0	1	0	1
ZNF316	CCBR1, xCT	solute carrier family 7 member 11	0	1	0	5
ZNF354C	CCBR1, xCT	solute carrier family 7 member 11	0	1	0	1
ZNF362	CCBR1, xCT	solute carrier family 7 member 11	0	1	0	1
ZNF384	CCBR1, xCT	solute carrier family 7 member 11	0	6	0	9
ZNF48	CCBR1, xCT	solute carrier family 7 member 11	0	1	0	1
CHD2	CCBR1, xCT	solute carrier family 7 member 11	0	1	0	1
ZNF534	CCBR1, xCT	solute carrier family 7 member 11	0	1	0	1
ZNF592	CCBR1, xCT	solute carrier family 7 member 11	0	1	0	1
ZNF600	CCBR1, xCT	solute carrier family 7 member 11	0	1	0	1
ZNF605	CCBR1, xCT	solute carrier family 7 member 11	0	1	0	1
ZNF639	CCBR1, xCT	solute carrier family 7 member 11	0	1	0	1
ZNF750	CCBR1, xCT	solute carrier family 7 member 11	0	1	0	1
ZSCAN32	CCBR1, xCT	solute carrier family 7 member 11	0	1	0	1
ARID1A	CCBR1, xCT	solute carrier family 7 member 11	0	3	0	4
CREB1	CCBR1, xCT	solute carrier family 7 member 11	0	3	0	3
CREB5	CCBR1, xCT	solute carrier family 7 member 11	0	1	0	1
CREBBP	CCBR1, xCT	solute carrier family 7 member 11	0	5	0	5
CRX	CCBR1, xCT	solute carrier family 7 member 11	0	1	0	1
CTBP1	CCBR1, xCT	solute carrier family 7 member 11	0	1	0	1
ARID1B	CCBR1, xCT	solute carrier family 7 member 11	0	1	0	1
CUX1	CCBR1, xCT	solute carrier family 7 member 11	0	2	0	2
DAXX	CCBR1, xCT	solute carrier family 7 member 11	0	1	0	1
DDIT3	CCBR1, xCT	solute carrier family 7 member 11	0	1	0	1
DDX5	CCBR1, xCT	solute carrier family 7 member 11	0	1	0	1
