# Supplementary material for: A Hypoxia and Immune Escape-Related Gene Signature for the Diagnosis of Prostate Cancer: An Integrated Bioinformatics Study
Source: Int J Med Sci. 2026 May 18;23(7):2225–51. doi: 10.7150/ijms.133397 (PMC13280752; doi:10.7150/ijms.133397)
Supplement: Supplementary file 1 — Supplementary figure and tables. [file ijmsv23p2225s1.zip › Supplementary Materials/Table S4.xlsx]

## Sheet: Table S4
Target Detail	Target Rank	Target Score	miRNA Name	Gene Symbol	Gene Description
Details	1	94	hsa-miR-6809-3p	ALDH2	aldehyde dehydrogenase 2 family member
Details	2	90	hsa-miR-3942-3p	ALDH2	aldehyde dehydrogenase 2 family member
Details	3	88	hsa-miR-6833-3p	ALDH2	aldehyde dehydrogenase 2 family member
Details	4	86	hsa-miR-4768-5p	ALDH2	aldehyde dehydrogenase 2 family member
Details	5	82	hsa-miR-153-5p	ALDH2	aldehyde dehydrogenase 2 family member
Details	6	80	hsa-miR-4753-3p	ALDH2	aldehyde dehydrogenase 2 family member
Details	7	80	hsa-miR-8065	ALDH2	aldehyde dehydrogenase 2 family member
Details	8	80	hsa-miR-578	ALDH2	aldehyde dehydrogenase 2 family member
Details	9	78	hsa-miR-30d-5p	ALDH2	aldehyde dehydrogenase 2 family member
Details	10	78	hsa-miR-30e-5p	ALDH2	aldehyde dehydrogenase 2 family member
Details	11	78	hsa-miR-30c-5p	ALDH2	aldehyde dehydrogenase 2 family member
Details	12	78	hsa-miR-30b-5p	ALDH2	aldehyde dehydrogenase 2 family member
Details	13	78	hsa-miR-30a-5p	ALDH2	aldehyde dehydrogenase 2 family member
Details	14	75	hsa-miR-4793-5p	ALDH2	aldehyde dehydrogenase 2 family member
Details	15	73	hsa-miR-6854-3p	ALDH2	aldehyde dehydrogenase 2 family member
Details	16	66	hsa-miR-4510	ALDH2	aldehyde dehydrogenase 2 family member
Details	17	66	hsa-miR-6127	ALDH2	aldehyde dehydrogenase 2 family member
Details	18	66	hsa-miR-6130	ALDH2	aldehyde dehydrogenase 2 family member
Details	19	66	hsa-miR-6129	ALDH2	aldehyde dehydrogenase 2 family member
Details	20	66	hsa-miR-6133	ALDH2	aldehyde dehydrogenase 2 family member
Details	21	65	hsa-miR-3689f	ALDH2	aldehyde dehydrogenase 2 family member
Details	22	65	hsa-miR-3689b-5p	ALDH2	aldehyde dehydrogenase 2 family member
Details	23	65	hsa-miR-3689e	ALDH2	aldehyde dehydrogenase 2 family member
Details	24	65	hsa-miR-3689a-5p	ALDH2	aldehyde dehydrogenase 2 family member
Details	25	55	hsa-miR-4444	ALDH2	aldehyde dehydrogenase 2 family member
Details	26	53	hsa-miR-6758-5p	ALDH2	aldehyde dehydrogenase 2 family member
Details	27	53	hsa-miR-6856-5p	ALDH2	aldehyde dehydrogenase 2 family member
Details	28	52	hsa-miR-3679-5p	ALDH2	aldehyde dehydrogenase 2 family member
Details	29	52	hsa-miR-1185-5p	ALDH2	aldehyde dehydrogenase 2 family member
Details	30	50	hsa-miR-4423-5p	ALDH2	aldehyde dehydrogenase 2 family member
Details	31	50	hsa-miR-16-1-3p	ALDH2	aldehyde dehydrogenase 2 family member
Details	1	100	hsa-miR-1277-5p	FGFR2	fibroblast growth factor receptor 2
Details	2	100	hsa-miR-5011-5p	FGFR2	fibroblast growth factor receptor 2
Details	3	99	hsa-miR-515-5p	FGFR2	fibroblast growth factor receptor 2
Details	4	99	hsa-miR-519e-5p	FGFR2	fibroblast growth factor receptor 2
Details	5	98	hsa-miR-10527-5p	FGFR2	fibroblast growth factor receptor 2
Details	6	96	hsa-miR-4446-5p	FGFR2	fibroblast growth factor receptor 2
Details	7	96	hsa-miR-548p	FGFR2	fibroblast growth factor receptor 2
Details	8	94	hsa-miR-5692c	FGFR2	fibroblast growth factor receptor 2
Details	9	94	hsa-miR-556-3p	FGFR2	fibroblast growth factor receptor 2
Details	10	94	hsa-miR-520d-5p	FGFR2	fibroblast growth factor receptor 2
Details	11	94	hsa-miR-524-5p	FGFR2	fibroblast growth factor receptor 2
Details	12	94	hsa-miR-5701	FGFR2	fibroblast growth factor receptor 2
Details	13	94	hsa-miR-5692b	FGFR2	fibroblast growth factor receptor 2
Details	14	93	hsa-miR-3151-3p	FGFR2	fibroblast growth factor receptor 2
Details	15	93	hsa-miR-3613-3p	FGFR2	fibroblast growth factor receptor 2
Details	16	92	hsa-miR-671-5p	FGFR2	fibroblast growth factor receptor 2
Details	17	92	hsa-miR-3675-5p	FGFR2	fibroblast growth factor receptor 2
Details	18	92	hsa-miR-519d-5p	FGFR2	fibroblast growth factor receptor 2
Details	19	92	hsa-miR-5695	FGFR2	fibroblast growth factor receptor 2
Details	20	91	hsa-let-7a-3p	FGFR2	fibroblast growth factor receptor 2
Details	21	91	hsa-miR-6805-3p	FGFR2	fibroblast growth factor receptor 2
Details	22	91	hsa-miR-98-3p	FGFR2	fibroblast growth factor receptor 2
Details	23	91	hsa-miR-181b-3p	FGFR2	fibroblast growth factor receptor 2
Details	24	91	hsa-miR-4310	FGFR2	fibroblast growth factor receptor 2
Details	25	91	hsa-miR-670-5p	FGFR2	fibroblast growth factor receptor 2
Details	26	91	hsa-miR-181b-2-3p	FGFR2	fibroblast growth factor receptor 2
Details	27	91	hsa-miR-5691	FGFR2	fibroblast growth factor receptor 2
Details	28	91	hsa-miR-217-5p	FGFR2	fibroblast growth factor receptor 2
Details	29	91	hsa-miR-4420	FGFR2	fibroblast growth factor receptor 2
Details	30	91	hsa-let-7b-3p	FGFR2	fibroblast growth factor receptor 2
Details	31	91	hsa-let-7f-1-3p	FGFR2	fibroblast growth factor receptor 2
Details	32	90	hsa-miR-6866-3p	FGFR2	fibroblast growth factor receptor 2
Details	33	90	hsa-miR-3143	FGFR2	fibroblast growth factor receptor 2
Details	34	90	hsa-miR-7157-5p	FGFR2	fibroblast growth factor receptor 2
Details	35	90	hsa-miR-188-5p	FGFR2	fibroblast growth factor receptor 2
Details	36	89	hsa-miR-345-3p	FGFR2	fibroblast growth factor receptor 2
Details	37	88	hsa-miR-3177-3p	FGFR2	fibroblast growth factor receptor 2
Details	38	88	hsa-miR-6807-3p	FGFR2	fibroblast growth factor receptor 2
Details	39	88	hsa-miR-4745-5p	FGFR2	fibroblast growth factor receptor 2
Details	40	88	hsa-miR-338-3p	FGFR2	fibroblast growth factor receptor 2
Details	41	87	hsa-miR-551b-5p	FGFR2	fibroblast growth factor receptor 2
Details	42	87	hsa-miR-6733-3p	FGFR2	fibroblast growth factor receptor 2
Details	43	87	hsa-miR-153-5p	FGFR2	fibroblast growth factor receptor 2
Details	44	87	hsa-miR-889-3p	FGFR2	fibroblast growth factor receptor 2
Details	45	86	hsa-miR-4530	FGFR2	fibroblast growth factor receptor 2
Details	46	86	hsa-miR-3065-3p	FGFR2	fibroblast growth factor receptor 2
Details	47	86	hsa-miR-6894-3p	FGFR2	fibroblast growth factor receptor 2
Details	48	85	hsa-miR-3920	FGFR2	fibroblast growth factor receptor 2
Details	49	85	hsa-miR-4789-3p	FGFR2	fibroblast growth factor receptor 2
Details	50	85	hsa-miR-4481	FGFR2	fibroblast growth factor receptor 2
Details	51	85	hsa-miR-4719	FGFR2	fibroblast growth factor receptor 2
Details	52	85	hsa-miR-302c-5p	FGFR2	fibroblast growth factor receptor 2
Details	53	84	hsa-miR-4477a	FGFR2	fibroblast growth factor receptor 2
Details	54	84	hsa-miR-4755-5p	FGFR2	fibroblast growth factor receptor 2
Details	55	84	hsa-miR-4766-5p	FGFR2	fibroblast growth factor receptor 2
Details	56	84	hsa-miR-6810-5p	FGFR2	fibroblast growth factor receptor 2
Details	57	84	hsa-miR-4773	FGFR2	fibroblast growth factor receptor 2
Details	58	84	hsa-miR-1323	FGFR2	fibroblast growth factor receptor 2
Details	59	84	hsa-miR-7151-3p	FGFR2	fibroblast growth factor receptor 2
Details	60	84	hsa-miR-4729	FGFR2	fibroblast growth factor receptor 2
Details	61	84	hsa-miR-5006-3p	FGFR2	fibroblast growth factor receptor 2
Details	62	83	hsa-miR-3910	FGFR2	fibroblast growth factor receptor 2
Details	63	83	hsa-miR-4302	FGFR2	fibroblast growth factor receptor 2
Details	64	83	hsa-miR-4699-3p	FGFR2	fibroblast growth factor receptor 2
Details	65	82	hsa-miR-5094	FGFR2	fibroblast growth factor receptor 2
Details	66	82	hsa-miR-4763-5p	FGFR2	fibroblast growth factor receptor 2
Details	67	82	hsa-miR-3658	FGFR2	fibroblast growth factor receptor 2
Details	68	81	hsa-miR-329-5p	FGFR2	fibroblast growth factor receptor 2
Details	69	81	hsa-miR-580-5p	FGFR2	fibroblast growth factor receptor 2
Details	70	81	hsa-miR-202-5p	FGFR2	fibroblast growth factor receptor 2
Details	71	81	hsa-miR-4319	FGFR2	fibroblast growth factor receptor 2
Details	72	81	hsa-miR-381-3p	FGFR2	fibroblast growth factor receptor 2
Details	73	81	hsa-miR-130a-5p	FGFR2	fibroblast growth factor receptor 2
Details	74	81	hsa-miR-300	FGFR2	fibroblast growth factor receptor 2
Details	75	80	hsa-miR-548ae-3p	FGFR2	fibroblast growth factor receptor 2
Details	76	80	hsa-miR-548aq-3p	FGFR2	fibroblast growth factor receptor 2
Details	77	80	hsa-miR-548ah-3p	FGFR2	fibroblast growth factor receptor 2
Details	78	80	hsa-miR-6852-5p	FGFR2	fibroblast growth factor receptor 2
Details	79	80	hsa-miR-548j-3p	FGFR2	fibroblast growth factor receptor 2
Details	80	80	hsa-miR-548am-3p	FGFR2	fibroblast growth factor receptor 2
Details	81	80	hsa-miR-548x-3p	FGFR2	fibroblast growth factor receptor 2
Details	82	80	hsa-miR-548aj-3p	FGFR2	fibroblast growth factor receptor 2
Details	83	79	hsa-miR-543	FGFR2	fibroblast growth factor receptor 2
Details	84	78	hsa-miR-6780b-5p	FGFR2	fibroblast growth factor receptor 2
Details	85	78	hsa-miR-6882-3p	FGFR2	fibroblast growth factor receptor 2
Details	86	78	hsa-miR-2113	FGFR2	fibroblast growth factor receptor 2
Details	87	78	hsa-miR-6828-5p	FGFR2	fibroblast growth factor receptor 2
Details	88	78	hsa-miR-4271	FGFR2	fibroblast growth factor receptor 2
Details	89	78	hsa-miR-4725-3p	FGFR2	fibroblast growth factor receptor 2
Details	90	78	hsa-miR-190a-3p	FGFR2	fibroblast growth factor receptor 2
Details	91	78	hsa-miR-942-5p	FGFR2	fibroblast growth factor receptor 2
Details	92	77	hsa-miR-548o-3p	FGFR2	fibroblast growth factor receptor 2
Details	93	77	hsa-miR-369-3p	FGFR2	fibroblast growth factor receptor 2
Details	94	76	hsa-miR-6504-3p	FGFR2	fibroblast growth factor receptor 2
Details	95	76	hsa-miR-10399-5p	FGFR2	fibroblast growth factor receptor 2
Details	96	75	hsa-miR-16-1-3p	FGFR2	fibroblast growth factor receptor 2
Details	97	74	hsa-let-7f-2-3p	FGFR2	fibroblast growth factor receptor 2
Details	98	74	hsa-miR-423-3p	FGFR2	fibroblast growth factor receptor 2
Details	99	74	hsa-miR-4789-5p	FGFR2	fibroblast growth factor receptor 2
Details	100	74	hsa-miR-5585-3p	FGFR2	fibroblast growth factor receptor 2
Details	101	74	hsa-miR-1185-1-3p	FGFR2	fibroblast growth factor receptor 2
Details	102	74	hsa-miR-3194-3p	FGFR2	fibroblast growth factor receptor 2
Details	103	74	hsa-miR-3714	FGFR2	fibroblast growth factor receptor 2
Details	104	74	hsa-miR-1185-2-3p	FGFR2	fibroblast growth factor receptor 2
Details	105	73	hsa-miR-4511	FGFR2	fibroblast growth factor receptor 2
Details	106	73	hsa-miR-548b-3p	FGFR2	fibroblast growth factor receptor 2
Details	107	73	hsa-miR-125a-5p	FGFR2	fibroblast growth factor receptor 2
Details	108	73	hsa-miR-125b-5p	FGFR2	fibroblast growth factor receptor 2
Details	109	72	hsa-miR-450a-2-3p	FGFR2	fibroblast growth factor receptor 2
Details	110	72	hsa-miR-218-5p	FGFR2	fibroblast growth factor receptor 2
Details	111	72	hsa-miR-410-3p	FGFR2	fibroblast growth factor receptor 2
Details	112	72	hsa-miR-3667-3p	FGFR2	fibroblast growth factor receptor 2
Details	113	72	hsa-miR-4426	FGFR2	fibroblast growth factor receptor 2
Details	114	71	hsa-miR-374b-3p	FGFR2	fibroblast growth factor receptor 2
Details	115	71	hsa-miR-4266	FGFR2	fibroblast growth factor receptor 2
Details	116	70	hsa-miR-708-3p	FGFR2	fibroblast growth factor receptor 2
Details	117	70	hsa-miR-4668-3p	FGFR2	fibroblast growth factor receptor 2
Details	118	68	hsa-miR-374a-5p	FGFR2	fibroblast growth factor receptor 2
Details	119	68	hsa-miR-2053	FGFR2	fibroblast growth factor receptor 2
Details	120	68	hsa-miR-494-3p	FGFR2	fibroblast growth factor receptor 2
Details	121	68	hsa-miR-374b-5p	FGFR2	fibroblast growth factor receptor 2
Details	122	67	hsa-miR-5680	FGFR2	fibroblast growth factor receptor 2
Details	123	67	hsa-miR-6079	FGFR2	fibroblast growth factor receptor 2
Details	124	67	hsa-miR-509-5p	FGFR2	fibroblast growth factor receptor 2
Details	125	67	hsa-miR-509-3-5p	FGFR2	fibroblast growth factor receptor 2
Details	126	67	hsa-miR-4697-3p	FGFR2	fibroblast growth factor receptor 2
Details	127	67	hsa-miR-595	FGFR2	fibroblast growth factor receptor 2
Details	128	67	hsa-miR-223-3p	FGFR2	fibroblast growth factor receptor 2
Details	129	66	hsa-miR-4430	FGFR2	fibroblast growth factor receptor 2
Details	130	66	hsa-miR-3652	FGFR2	fibroblast growth factor receptor 2
Details	131	66	hsa-miR-4732-3p	FGFR2	fibroblast growth factor receptor 2
Details	132	65	hsa-miR-944	FGFR2	fibroblast growth factor receptor 2
Details	133	65	hsa-miR-548ah-5p	FGFR2	fibroblast growth factor receptor 2
Details	134	65	hsa-miR-6512-5p	FGFR2	fibroblast growth factor receptor 2
Details	135	65	hsa-miR-6719-3p	FGFR2	fibroblast growth factor receptor 2
Details	136	64	hsa-miR-629-3p	FGFR2	fibroblast growth factor receptor 2
Details	137	64	hsa-miR-4291	FGFR2	fibroblast growth factor receptor 2
Details	138	64	hsa-miR-10398-3p	FGFR2	fibroblast growth factor receptor 2
Details	139	64	hsa-miR-922	FGFR2	fibroblast growth factor receptor 2
Details	140	63	hsa-miR-518a-5p	FGFR2	fibroblast growth factor receptor 2
Details	141	63	hsa-miR-527	FGFR2	fibroblast growth factor receptor 2
Details	142	63	hsa-miR-6727-3p	FGFR2	fibroblast growth factor receptor 2
Details	143	63	hsa-miR-431-5p	FGFR2	fibroblast growth factor receptor 2
Details	144	63	hsa-miR-1305	FGFR2	fibroblast growth factor receptor 2
Details	145	63	hsa-miR-7159-3p	FGFR2	fibroblast growth factor receptor 2
Details	146	62	hsa-miR-4438	FGFR2	fibroblast growth factor receptor 2
Details	147	62	hsa-miR-4418	FGFR2	fibroblast growth factor receptor 2
Details	148	62	hsa-miR-4662b	FGFR2	fibroblast growth factor receptor 2
Details	149	62	hsa-miR-6809-3p	FGFR2	fibroblast growth factor receptor 2
Details	150	62	hsa-miR-4747-5p	FGFR2	fibroblast growth factor receptor 2
Details	151	62	hsa-miR-4647	FGFR2	fibroblast growth factor receptor 2
Details	152	62	hsa-miR-5196-5p	FGFR2	fibroblast growth factor receptor 2
Details	153	62	hsa-miR-6778-3p	FGFR2	fibroblast growth factor receptor 2
Details	154	60	hsa-miR-9718	FGFR2	fibroblast growth factor receptor 2
Details	155	60	hsa-miR-1250-3p	FGFR2	fibroblast growth factor receptor 2
Details	156	60	hsa-miR-628-5p	FGFR2	fibroblast growth factor receptor 2
Details	157	60	hsa-miR-4722-3p	FGFR2	fibroblast growth factor receptor 2
Details	158	59	hsa-miR-3679-3p	FGFR2	fibroblast growth factor receptor 2
Details	159	59	hsa-miR-4786-3p	FGFR2	fibroblast growth factor receptor 2
Details	160	59	hsa-miR-6867-5p	FGFR2	fibroblast growth factor receptor 2
Details	161	58	hsa-miR-1910-3p	FGFR2	fibroblast growth factor receptor 2
Details	162	58	hsa-miR-598-5p	FGFR2	fibroblast growth factor receptor 2
Details	163	58	hsa-miR-6511a-5p	FGFR2	fibroblast growth factor receptor 2
Details	164	57	hsa-miR-3612	FGFR2	fibroblast growth factor receptor 2
Details	165	57	hsa-miR-650	FGFR2	fibroblast growth factor receptor 2
Details	166	56	hsa-miR-2110	FGFR2	fibroblast growth factor receptor 2
Details	167	56	hsa-miR-548c-3p	FGFR2	fibroblast growth factor receptor 2
Details	168	56	hsa-miR-3137	FGFR2	fibroblast growth factor receptor 2
Details	169	56	hsa-miR-1302	FGFR2	fibroblast growth factor receptor 2
Details	170	56	hsa-miR-8081	FGFR2	fibroblast growth factor receptor 2
Details	171	56	hsa-miR-3646	FGFR2	fibroblast growth factor receptor 2
Details	172	56	hsa-miR-4728-3p	FGFR2	fibroblast growth factor receptor 2
Details	173	55	hsa-miR-548x-5p	FGFR2	fibroblast growth factor receptor 2
Details	174	55	hsa-miR-548f-5p	FGFR2	fibroblast growth factor receptor 2
Details	175	55	hsa-miR-3163	FGFR2	fibroblast growth factor receptor 2
Details	176	55	hsa-miR-548g-5p	FGFR2	fibroblast growth factor receptor 2
Details	177	55	hsa-miR-5003-3p	FGFR2	fibroblast growth factor receptor 2
Details	178	55	hsa-miR-6830-5p	FGFR2	fibroblast growth factor receptor 2
Details	179	55	hsa-miR-548aj-5p	FGFR2	fibroblast growth factor receptor 2
Details	180	54	hsa-miR-12115	FGFR2	fibroblast growth factor receptor 2
Details	181	54	hsa-miR-619-5p	FGFR2	fibroblast growth factor receptor 2
Details	182	54	hsa-miR-126-5p	FGFR2	fibroblast growth factor receptor 2
Details	183	54	hsa-miR-3609	FGFR2	fibroblast growth factor receptor 2
Details	184	53	hsa-miR-1263	FGFR2	fibroblast growth factor receptor 2
Details	185	53	hsa-miR-4753-3p	FGFR2	fibroblast growth factor receptor 2
Details	186	52	hsa-miR-5089-5p	FGFR2	fibroblast growth factor receptor 2
Details	187	52	hsa-miR-627-5p	FGFR2	fibroblast growth factor receptor 2
Details	188	52	hsa-miR-4764-3p	FGFR2	fibroblast growth factor receptor 2
Details	189	52	hsa-miR-937-5p	FGFR2	fibroblast growth factor receptor 2
Details	190	52	hsa-miR-6793-3p	FGFR2	fibroblast growth factor receptor 2
Details	191	52	hsa-miR-4786-5p	FGFR2	fibroblast growth factor receptor 2
Details	192	52	hsa-miR-5586-5p	FGFR2	fibroblast growth factor receptor 2
Details	193	51	hsa-miR-466	FGFR2	fibroblast growth factor receptor 2
Details	194	51	hsa-miR-6780a-5p	FGFR2	fibroblast growth factor receptor 2
Details	195	51	hsa-miR-3174	FGFR2	fibroblast growth factor receptor 2
Details	196	50	hsa-miR-1248	FGFR2	fibroblast growth factor receptor 2
Details	197	50	hsa-miR-1252-3p	FGFR2	fibroblast growth factor receptor 2
Details	198	50	hsa-miR-511-3p	FGFR2	fibroblast growth factor receptor 2
Details	199	50	hsa-miR-365a-5p	FGFR2	fibroblast growth factor receptor 2
Details	200	50	hsa-miR-365b-5p	FGFR2	fibroblast growth factor receptor 2
Details	1	93	hsa-miR-499b-5p	GDF15	growth differentiation factor 15
Details	2	87	hsa-miR-6721-5p	GDF15	growth differentiation factor 15
Details	3	79	hsa-miR-1324	GDF15	growth differentiation factor 15
Details	4	63	hsa-miR-6740-5p	GDF15	growth differentiation factor 15
Details	5	58	hsa-miR-374a-3p	GDF15	growth differentiation factor 15
Details	6	58	hsa-miR-584-3p	GDF15	growth differentiation factor 15
Details	7	57	hsa-miR-5692a	GDF15	growth differentiation factor 15
Details	1	100	hsa-miR-6867-5p	NCAM1	neural cell adhesion molecule 1
Details	2	99	hsa-miR-30a-5p	NCAM1	neural cell adhesion molecule 1
Details	3	99	hsa-miR-30c-5p	NCAM1	neural cell adhesion molecule 1
Details	4	99	hsa-miR-30b-5p	NCAM1	neural cell adhesion molecule 1
Details	5	99	hsa-miR-30d-5p	NCAM1	neural cell adhesion molecule 1
Details	6	99	hsa-miR-30e-5p	NCAM1	neural cell adhesion molecule 1
Details	7	98	hsa-miR-595	NCAM1	neural cell adhesion molecule 1
Details	8	94	hsa-miR-4803	NCAM1	neural cell adhesion molecule 1
Details	9	94	hsa-miR-509-5p	NCAM1	neural cell adhesion molecule 1
Details	10	94	hsa-miR-509-3-5p	NCAM1	neural cell adhesion molecule 1
Details	11	94	hsa-miR-1298-5p	NCAM1	neural cell adhesion molecule 1
Details	12	94	hsa-miR-1284	NCAM1	neural cell adhesion molecule 1
Details	13	93	hsa-miR-5589-5p	NCAM1	neural cell adhesion molecule 1
Details	14	93	hsa-miR-6889-3p	NCAM1	neural cell adhesion molecule 1
Details	15	93	hsa-miR-548an	NCAM1	neural cell adhesion molecule 1
Details	16	92	hsa-miR-4418	NCAM1	neural cell adhesion molecule 1
Details	17	92	hsa-miR-4261	NCAM1	neural cell adhesion molecule 1
Details	18	91	hsa-miR-4715-5p	NCAM1	neural cell adhesion molecule 1
Details	19	91	hsa-miR-3140-5p	NCAM1	neural cell adhesion molecule 1
Details	20	91	hsa-miR-1179	NCAM1	neural cell adhesion molecule 1
Details	21	91	hsa-miR-6529-3p	NCAM1	neural cell adhesion molecule 1
Details	22	90	hsa-miR-3117-5p	NCAM1	neural cell adhesion molecule 1
Details	23	90	hsa-miR-6757-3p	NCAM1	neural cell adhesion molecule 1
Details	24	90	hsa-miR-4724-5p	NCAM1	neural cell adhesion molecule 1
Details	25	90	hsa-miR-548l	NCAM1	neural cell adhesion molecule 1
Details	26	89	hsa-miR-147b-5p	NCAM1	neural cell adhesion molecule 1
Details	27	89	hsa-miR-4667-3p	NCAM1	neural cell adhesion molecule 1
Details	28	89	hsa-miR-6737-3p	NCAM1	neural cell adhesion molecule 1
Details	29	88	hsa-miR-548az-5p	NCAM1	neural cell adhesion molecule 1
Details	30	88	hsa-miR-12128	NCAM1	neural cell adhesion molecule 1
Details	31	88	hsa-miR-548t-5p	NCAM1	neural cell adhesion molecule 1
Details	32	88	hsa-miR-9985	NCAM1	neural cell adhesion molecule 1
Details	33	88	hsa-miR-27a-3p	NCAM1	neural cell adhesion molecule 1
Details	34	88	hsa-miR-27b-3p	NCAM1	neural cell adhesion molecule 1
Details	35	87	hsa-miR-7157-3p	NCAM1	neural cell adhesion molecule 1
Details	36	87	hsa-miR-7975	NCAM1	neural cell adhesion molecule 1
Details	37	86	hsa-miR-4742-3p	NCAM1	neural cell adhesion molecule 1
Details	38	86	hsa-miR-1914-5p	NCAM1	neural cell adhesion molecule 1
Details	39	85	hsa-miR-10527-5p	NCAM1	neural cell adhesion molecule 1
Details	40	85	hsa-miR-6882-3p	NCAM1	neural cell adhesion molecule 1
Details	41	85	hsa-miR-4999-5p	NCAM1	neural cell adhesion molecule 1
Details	42	85	hsa-miR-597-5p	NCAM1	neural cell adhesion molecule 1
Details	43	85	hsa-miR-216b-3p	NCAM1	neural cell adhesion molecule 1
Details	44	85	hsa-miR-4731-5p	NCAM1	neural cell adhesion molecule 1
Details	45	84	hsa-miR-1250-3p	NCAM1	neural cell adhesion molecule 1
Details	46	84	hsa-miR-4469	NCAM1	neural cell adhesion molecule 1
Details	47	84	hsa-miR-3133	NCAM1	neural cell adhesion molecule 1
Details	48	84	hsa-miR-8069	NCAM1	neural cell adhesion molecule 1
Details	49	84	hsa-miR-4292	NCAM1	neural cell adhesion molecule 1
Details	50	84	hsa-miR-6791-5p	NCAM1	neural cell adhesion molecule 1
Details	51	84	hsa-miR-384	NCAM1	neural cell adhesion molecule 1
Details	52	84	hsa-miR-651-3p	NCAM1	neural cell adhesion molecule 1
Details	53	84	hsa-miR-5580-3p	NCAM1	neural cell adhesion molecule 1
Details	54	84	hsa-miR-5008-3p	NCAM1	neural cell adhesion molecule 1
Details	55	83	hsa-miR-4503	NCAM1	neural cell adhesion molecule 1
Details	56	83	hsa-miR-1283	NCAM1	neural cell adhesion molecule 1
Details	57	82	hsa-miR-4505	NCAM1	neural cell adhesion molecule 1
Details	58	82	hsa-miR-12136	NCAM1	neural cell adhesion molecule 1
Details	59	81	hsa-miR-6805-3p	NCAM1	neural cell adhesion molecule 1
Details	60	81	hsa-miR-5691	NCAM1	neural cell adhesion molecule 1
Details	61	81	hsa-miR-5690	NCAM1	neural cell adhesion molecule 1
Details	62	81	hsa-miR-4704-5p	NCAM1	neural cell adhesion molecule 1
Details	63	80	hsa-miR-5787	NCAM1	neural cell adhesion molecule 1
Details	64	80	hsa-miR-3614-5p	NCAM1	neural cell adhesion molecule 1
Details	65	80	hsa-miR-4303	NCAM1	neural cell adhesion molecule 1
Details	66	80	hsa-miR-10526-3p	NCAM1	neural cell adhesion molecule 1
Details	67	79	hsa-miR-149-5p	NCAM1	neural cell adhesion molecule 1
Details	68	79	hsa-miR-942-5p	NCAM1	neural cell adhesion molecule 1
Details	69	78	hsa-miR-4493	NCAM1	neural cell adhesion molecule 1
Details	70	78	hsa-miR-6881-5p	NCAM1	neural cell adhesion molecule 1
Details	71	78	hsa-miR-205-5p	NCAM1	neural cell adhesion molecule 1
Details	72	78	hsa-miR-298	NCAM1	neural cell adhesion molecule 1
Details	73	78	hsa-miR-569	NCAM1	neural cell adhesion molecule 1
Details	74	78	hsa-miR-891a-3p	NCAM1	neural cell adhesion molecule 1
Details	75	78	hsa-miR-1537-5p	NCAM1	neural cell adhesion molecule 1
Details	76	77	hsa-miR-7159-5p	NCAM1	neural cell adhesion molecule 1
Details	77	77	hsa-miR-7974	NCAM1	neural cell adhesion molecule 1
Details	78	77	hsa-miR-4749-3p	NCAM1	neural cell adhesion molecule 1
Details	79	77	hsa-miR-3163	NCAM1	neural cell adhesion molecule 1
Details	80	77	hsa-miR-6805-5p	NCAM1	neural cell adhesion molecule 1
Details	81	76	hsa-miR-516a-3p	NCAM1	neural cell adhesion molecule 1
Details	82	76	hsa-miR-516b-3p	NCAM1	neural cell adhesion molecule 1
Details	83	76	hsa-miR-217-5p	NCAM1	neural cell adhesion molecule 1
Details	84	76	hsa-miR-7162-5p	NCAM1	neural cell adhesion molecule 1
Details	85	75	hsa-miR-4739	NCAM1	neural cell adhesion molecule 1
Details	86	75	hsa-miR-8485	NCAM1	neural cell adhesion molecule 1
Details	87	75	hsa-miR-511-3p	NCAM1	neural cell adhesion molecule 1
Details	88	75	hsa-miR-6728-3p	NCAM1	neural cell adhesion molecule 1
Details	89	75	hsa-miR-6757-5p	NCAM1	neural cell adhesion molecule 1
Details	90	74	hsa-miR-3136-5p	NCAM1	neural cell adhesion molecule 1
Details	91	74	hsa-miR-676-3p	NCAM1	neural cell adhesion molecule 1
Details	92	74	hsa-miR-4439	NCAM1	neural cell adhesion molecule 1
Details	93	73	hsa-miR-642a-5p	NCAM1	neural cell adhesion molecule 1
Details	94	73	hsa-miR-200c-3p	NCAM1	neural cell adhesion molecule 1
Details	95	73	hsa-miR-429	NCAM1	neural cell adhesion molecule 1
Details	96	73	hsa-miR-670-5p	NCAM1	neural cell adhesion molecule 1
Details	97	73	hsa-miR-3194-3p	NCAM1	neural cell adhesion molecule 1
Details	98	73	hsa-miR-200b-3p	NCAM1	neural cell adhesion molecule 1
Details	99	73	hsa-miR-12113	NCAM1	neural cell adhesion molecule 1
Details	100	72	hsa-miR-4793-3p	NCAM1	neural cell adhesion molecule 1
Details	101	72	hsa-miR-1843	NCAM1	neural cell adhesion molecule 1
Details	102	72	hsa-miR-4802-5p	NCAM1	neural cell adhesion molecule 1
Details	103	72	hsa-miR-642a-3p	NCAM1	neural cell adhesion molecule 1
Details	104	72	hsa-miR-642b-3p	NCAM1	neural cell adhesion molecule 1
Details	105	72	hsa-miR-6834-5p	NCAM1	neural cell adhesion molecule 1
Details	106	72	hsa-miR-4539	NCAM1	neural cell adhesion molecule 1
Details	107	72	hsa-miR-4687-5p	NCAM1	neural cell adhesion molecule 1
Details	108	71	hsa-miR-1236-3p	NCAM1	neural cell adhesion molecule 1
Details	109	71	hsa-miR-572	NCAM1	neural cell adhesion molecule 1
Details	110	71	hsa-miR-629-5p	NCAM1	neural cell adhesion molecule 1
Details	111	71	hsa-miR-6833-3p	NCAM1	neural cell adhesion molecule 1
Details	112	70	hsa-miR-6734-5p	NCAM1	neural cell adhesion molecule 1
Details	113	70	hsa-miR-6730-3p	NCAM1	neural cell adhesion molecule 1
Details	114	70	hsa-miR-4775	NCAM1	neural cell adhesion molecule 1
Details	115	70	hsa-miR-4652-3p	NCAM1	neural cell adhesion molecule 1
Details	116	70	hsa-miR-1825	NCAM1	neural cell adhesion molecule 1
Details	117	69	hsa-miR-421	NCAM1	neural cell adhesion molecule 1
Details	118	69	hsa-miR-378a-5p	NCAM1	neural cell adhesion molecule 1
Details	119	69	hsa-miR-1200	NCAM1	neural cell adhesion molecule 1
Details	120	69	hsa-miR-3668	NCAM1	neural cell adhesion molecule 1
Details	121	69	hsa-miR-6853-3p	NCAM1	neural cell adhesion molecule 1
Details	122	69	hsa-miR-345-3p	NCAM1	neural cell adhesion molecule 1
Details	123	68	hsa-miR-518a-5p	NCAM1	neural cell adhesion molecule 1
Details	124	68	hsa-miR-527	NCAM1	neural cell adhesion molecule 1
Details	125	68	hsa-miR-6807-3p	NCAM1	neural cell adhesion molecule 1
Details	126	68	hsa-miR-4738-3p	NCAM1	neural cell adhesion molecule 1
Details	127	67	hsa-let-7a-3p	NCAM1	neural cell adhesion molecule 1
Details	128	67	hsa-miR-98-3p	NCAM1	neural cell adhesion molecule 1
Details	129	67	hsa-miR-3065-5p	NCAM1	neural cell adhesion molecule 1
Details	130	67	hsa-miR-4756-5p	NCAM1	neural cell adhesion molecule 1
Details	131	67	hsa-miR-4492	NCAM1	neural cell adhesion molecule 1
Details	132	67	hsa-miR-1321	NCAM1	neural cell adhesion molecule 1
Details	133	67	hsa-miR-4801	NCAM1	neural cell adhesion molecule 1
Details	134	67	hsa-let-7b-3p	NCAM1	neural cell adhesion molecule 1
Details	135	67	hsa-let-7f-1-3p	NCAM1	neural cell adhesion molecule 1
Details	136	66	hsa-miR-4731-3p	NCAM1	neural cell adhesion molecule 1
Details	137	66	hsa-miR-183-5p	NCAM1	neural cell adhesion molecule 1
Details	138	66	hsa-miR-296-5p	NCAM1	neural cell adhesion molecule 1
Details	139	66	hsa-miR-6809-3p	NCAM1	neural cell adhesion molecule 1
Details	140	66	hsa-miR-377-3p	NCAM1	neural cell adhesion molecule 1
Details	141	66	hsa-miR-3680-3p	NCAM1	neural cell adhesion molecule 1
Details	142	66	hsa-miR-4437	NCAM1	neural cell adhesion molecule 1
Details	143	66	hsa-miR-4768-5p	NCAM1	neural cell adhesion molecule 1
Details	144	66	hsa-miR-561-3p	NCAM1	neural cell adhesion molecule 1
Details	145	66	hsa-miR-3714	NCAM1	neural cell adhesion molecule 1
Details	146	65	hsa-miR-6768-3p	NCAM1	neural cell adhesion molecule 1
Details	147	65	hsa-miR-4299	NCAM1	neural cell adhesion molecule 1
Details	148	65	hsa-miR-520h	NCAM1	neural cell adhesion molecule 1
Details	149	65	hsa-miR-520g-3p	NCAM1	neural cell adhesion molecule 1
Details	150	65	hsa-miR-7152-5p	NCAM1	neural cell adhesion molecule 1
Details	151	65	hsa-miR-450b-3p	NCAM1	neural cell adhesion molecule 1
Details	152	65	hsa-miR-4481	NCAM1	neural cell adhesion molecule 1
Details	153	65	hsa-miR-4484	NCAM1	neural cell adhesion molecule 1
Details	154	65	hsa-miR-769-3p	NCAM1	neural cell adhesion molecule 1
Details	155	65	hsa-miR-3924	NCAM1	neural cell adhesion molecule 1
Details	156	64	hsa-miR-4452	NCAM1	neural cell adhesion molecule 1
Details	157	64	hsa-miR-548x-5p	NCAM1	neural cell adhesion molecule 1
Details	158	64	hsa-miR-378g	NCAM1	neural cell adhesion molecule 1
Details	159	64	hsa-miR-548f-5p	NCAM1	neural cell adhesion molecule 1
Details	160	64	hsa-miR-3180-5p	NCAM1	neural cell adhesion molecule 1
Details	161	64	hsa-miR-874-5p	NCAM1	neural cell adhesion molecule 1
Details	162	64	hsa-miR-548g-5p	NCAM1	neural cell adhesion molecule 1
Details	163	64	hsa-miR-3074-5p	NCAM1	neural cell adhesion molecule 1
Details	164	64	hsa-miR-6742-5p	NCAM1	neural cell adhesion molecule 1
Details	165	64	hsa-miR-548aj-5p	NCAM1	neural cell adhesion molecule 1
Details	166	63	hsa-miR-6817-5p	NCAM1	neural cell adhesion molecule 1
Details	167	63	hsa-miR-302c-5p	NCAM1	neural cell adhesion molecule 1
Details	168	63	hsa-miR-6793-5p	NCAM1	neural cell adhesion molecule 1
Details	169	63	hsa-miR-10392-3p	NCAM1	neural cell adhesion molecule 1
Details	170	63	hsa-miR-548e-5p	NCAM1	neural cell adhesion molecule 1
Details	171	63	hsa-miR-19a-5p	NCAM1	neural cell adhesion molecule 1
Details	172	63	hsa-miR-4769-3p	NCAM1	neural cell adhesion molecule 1
Details	173	62	hsa-miR-96-5p	NCAM1	neural cell adhesion molecule 1
Details	174	62	hsa-miR-16-1-3p	NCAM1	neural cell adhesion molecule 1
Details	175	62	hsa-miR-182-5p	NCAM1	neural cell adhesion molecule 1
Details	176	62	hsa-miR-3941	NCAM1	neural cell adhesion molecule 1
Details	177	62	hsa-miR-5571-5p	NCAM1	neural cell adhesion molecule 1
Details	178	62	hsa-miR-4795-3p	NCAM1	neural cell adhesion molecule 1
Details	179	62	hsa-miR-5003-5p	NCAM1	neural cell adhesion molecule 1
Details	180	61	hsa-miR-615-5p	NCAM1	neural cell adhesion molecule 1
Details	181	61	hsa-miR-141-3p	NCAM1	neural cell adhesion molecule 1
Details	182	61	hsa-miR-200a-3p	NCAM1	neural cell adhesion molecule 1
Details	183	60	hsa-miR-186-5p	NCAM1	neural cell adhesion molecule 1
Details	184	60	hsa-miR-6792-3p	NCAM1	neural cell adhesion molecule 1
Details	185	60	hsa-miR-4691-5p	NCAM1	neural cell adhesion molecule 1
Details	186	60	hsa-miR-3650	NCAM1	neural cell adhesion molecule 1
Details	187	60	hsa-miR-6851-5p	NCAM1	neural cell adhesion molecule 1
Details	188	60	hsa-miR-6864-5p	NCAM1	neural cell adhesion molecule 1
Details	189	60	hsa-miR-4498	NCAM1	neural cell adhesion molecule 1
Details	190	60	hsa-miR-4713-3p	NCAM1	neural cell adhesion molecule 1
Details	191	60	hsa-miR-134-3p	NCAM1	neural cell adhesion molecule 1
Details	192	60	hsa-miR-3689d	NCAM1	neural cell adhesion molecule 1
Details	193	59	hsa-miR-4762-5p	NCAM1	neural cell adhesion molecule 1
Details	194	59	hsa-miR-5192	NCAM1	neural cell adhesion molecule 1
Details	195	59	hsa-miR-4450	NCAM1	neural cell adhesion molecule 1
Details	196	58	hsa-miR-3191-5p	NCAM1	neural cell adhesion molecule 1
Details	197	58	hsa-miR-3158-5p	NCAM1	neural cell adhesion molecule 1
Details	198	58	hsa-miR-1303	NCAM1	neural cell adhesion molecule 1
Details	199	58	hsa-miR-3127-5p	NCAM1	neural cell adhesion molecule 1
Details	200	57	hsa-miR-6505-5p	NCAM1	neural cell adhesion molecule 1
Details	201	57	hsa-miR-3173-5p	NCAM1	neural cell adhesion molecule 1
Details	202	57	hsa-miR-3944-5p	NCAM1	neural cell adhesion molecule 1
Details	203	57	hsa-miR-4743-3p	NCAM1	neural cell adhesion molecule 1
Details	204	57	hsa-miR-6799-3p	NCAM1	neural cell adhesion molecule 1
Details	205	56	hsa-miR-548t-3p	NCAM1	neural cell adhesion molecule 1
Details	206	56	hsa-miR-2115-5p	NCAM1	neural cell adhesion molecule 1
Details	207	56	hsa-miR-4427	NCAM1	neural cell adhesion molecule 1
Details	208	56	hsa-miR-100-3p	NCAM1	neural cell adhesion molecule 1
Details	209	56	hsa-miR-548aa	NCAM1	neural cell adhesion molecule 1
Details	210	56	hsa-miR-320a-5p	NCAM1	neural cell adhesion molecule 1
Details	211	56	hsa-miR-6515-3p	NCAM1	neural cell adhesion molecule 1
Details	212	56	hsa-miR-6844	NCAM1	neural cell adhesion molecule 1
Details	213	56	hsa-miR-548ap-3p	NCAM1	neural cell adhesion molecule 1
Details	214	56	hsa-miR-550a-5p	NCAM1	neural cell adhesion molecule 1
Details	215	56	hsa-miR-1271-3p	NCAM1	neural cell adhesion molecule 1
Details	216	56	hsa-miR-550a-3-5p	NCAM1	neural cell adhesion molecule 1
Details	217	55	hsa-miR-4797-3p	NCAM1	neural cell adhesion molecule 1
Details	218	55	hsa-miR-12133	NCAM1	neural cell adhesion molecule 1
Details	219	55	hsa-miR-4677-3p	NCAM1	neural cell adhesion molecule 1
Details	220	55	hsa-miR-1271-5p	NCAM1	neural cell adhesion molecule 1
Details	221	55	hsa-miR-5093	NCAM1	neural cell adhesion molecule 1
Details	222	55	hsa-miR-4658	NCAM1	neural cell adhesion molecule 1
Details	223	55	hsa-miR-6790-5p	NCAM1	neural cell adhesion molecule 1
Details	224	55	hsa-miR-2052	NCAM1	neural cell adhesion molecule 1
Details	225	55	hsa-miR-5700	NCAM1	neural cell adhesion molecule 1
Details	226	55	hsa-miR-1470	NCAM1	neural cell adhesion molecule 1
Details	227	55	hsa-miR-10226	NCAM1	neural cell adhesion molecule 1
Details	228	54	hsa-miR-19b-2-5p	NCAM1	neural cell adhesion molecule 1
Details	229	54	hsa-miR-3925-5p	NCAM1	neural cell adhesion molecule 1
Details	230	54	hsa-miR-3529-3p	NCAM1	neural cell adhesion molecule 1
Details	231	54	hsa-miR-3692-3p	NCAM1	neural cell adhesion molecule 1
Details	232	54	hsa-miR-19b-1-5p	NCAM1	neural cell adhesion molecule 1
Details	233	54	hsa-miR-6719-3p	NCAM1	neural cell adhesion molecule 1
Details	234	53	hsa-miR-4664-5p	NCAM1	neural cell adhesion molecule 1
Details	235	53	hsa-miR-510-5p	NCAM1	neural cell adhesion molecule 1
Details	236	53	hsa-miR-4766-5p	NCAM1	neural cell adhesion molecule 1
Details	237	53	hsa-miR-552-5p	NCAM1	neural cell adhesion molecule 1
Details	238	53	hsa-miR-1231	NCAM1	neural cell adhesion molecule 1
Details	239	53	hsa-miR-619-5p	NCAM1	neural cell adhesion molecule 1
Details	240	53	hsa-miR-5001-5p	NCAM1	neural cell adhesion molecule 1
Details	241	53	hsa-miR-762	NCAM1	neural cell adhesion molecule 1
Details	242	53	hsa-miR-6506-5p	NCAM1	neural cell adhesion molecule 1
Details	243	52	hsa-miR-370-3p	NCAM1	neural cell adhesion molecule 1
Details	244	52	hsa-miR-624-3p	NCAM1	neural cell adhesion molecule 1
Details	245	52	hsa-miR-3660	NCAM1	neural cell adhesion molecule 1
Details	246	52	hsa-miR-6893-3p	NCAM1	neural cell adhesion molecule 1
Details	247	52	hsa-miR-548p	NCAM1	neural cell adhesion molecule 1
Details	248	52	hsa-miR-4666b	NCAM1	neural cell adhesion molecule 1
Details	249	52	hsa-miR-8085	NCAM1	neural cell adhesion molecule 1
Details	250	52	hsa-miR-375-3p	NCAM1	neural cell adhesion molecule 1
Details	251	52	hsa-miR-6731-5p	NCAM1	neural cell adhesion molecule 1
Details	252	52	hsa-miR-4526	NCAM1	neural cell adhesion molecule 1
Details	253	52	hsa-miR-3148	NCAM1	neural cell adhesion molecule 1
Details	254	51	hsa-miR-335-3p	NCAM1	neural cell adhesion molecule 1
Details	255	51	hsa-miR-221-3p	NCAM1	neural cell adhesion molecule 1
Details	256	51	hsa-miR-337-3p	NCAM1	neural cell adhesion molecule 1
Details	257	51	hsa-miR-512-5p	NCAM1	neural cell adhesion molecule 1
Details	258	51	hsa-miR-29b-2-5p	NCAM1	neural cell adhesion molecule 1
Details	259	51	hsa-miR-5571-3p	NCAM1	neural cell adhesion molecule 1
Details	260	51	hsa-miR-222-3p	NCAM1	neural cell adhesion molecule 1
Details	261	51	hsa-miR-640	NCAM1	neural cell adhesion molecule 1
Details	262	51	hsa-miR-6747-3p	NCAM1	neural cell adhesion molecule 1
Details	263	51	hsa-miR-136-5p	NCAM1	neural cell adhesion molecule 1
Details	264	50	hsa-miR-4789-3p	NCAM1	neural cell adhesion molecule 1
Details	265	50	hsa-miR-6818-3p	NCAM1	neural cell adhesion molecule 1
Details	266	50	hsa-miR-376c-3p	NCAM1	neural cell adhesion molecule 1
Details	267	50	hsa-miR-3688-3p	NCAM1	neural cell adhesion molecule 1
Details	268	50	hsa-miR-6739-3p	NCAM1	neural cell adhesion molecule 1
Details	1	100	hsa-miR-9983-3p	RBMS3	RNA binding motif single stranded interacting protein 3
Details	2	100	hsa-miR-3671	RBMS3	RNA binding motif single stranded interacting protein 3
Details	3	100	hsa-miR-548x-3p	RBMS3	RNA binding motif single stranded interacting protein 3
Details	4	100	hsa-miR-607	RBMS3	RNA binding motif single stranded interacting protein 3
Details	5	100	hsa-miR-548aj-3p	RBMS3	RNA binding motif single stranded interacting protein 3
Details	6	99	hsa-miR-548ae-3p	RBMS3	RNA binding motif single stranded interacting protein 3
Details	7	99	hsa-miR-196a-1-3p	RBMS3	RNA binding motif single stranded interacting protein 3
Details	8	99	hsa-miR-548aq-3p	RBMS3	RNA binding motif single stranded interacting protein 3
Details	9	99	hsa-miR-510-3p	RBMS3	RNA binding motif single stranded interacting protein 3
Details	10	99	hsa-miR-4659b-3p	RBMS3	RNA binding motif single stranded interacting protein 3
Details	11	99	hsa-miR-6875-3p	RBMS3	RNA binding motif single stranded interacting protein 3
Details	12	99	hsa-miR-548ah-3p	RBMS3	RNA binding motif single stranded interacting protein 3
Details	13	99	hsa-miR-129-5p	RBMS3	RNA binding motif single stranded interacting protein 3
Details	14	99	hsa-miR-548j-3p	RBMS3	RNA binding motif single stranded interacting protein 3
Details	15	99	hsa-miR-548am-3p	RBMS3	RNA binding motif single stranded interacting protein 3
Details	16	99	hsa-miR-3529-3p	RBMS3	RNA binding motif single stranded interacting protein 3
Details	17	99	hsa-miR-557	RBMS3	RNA binding motif single stranded interacting protein 3
Details	18	99	hsa-miR-4659a-3p	RBMS3	RNA binding motif single stranded interacting protein 3
Details	19	99	hsa-miR-7-5p	RBMS3	RNA binding motif single stranded interacting protein 3
Details	20	99	hsa-miR-507	RBMS3	RNA binding motif single stranded interacting protein 3
Details	21	98	hsa-miR-3065-5p	RBMS3	RNA binding motif single stranded interacting protein 3
Details	22	98	hsa-miR-548g-3p	RBMS3	RNA binding motif single stranded interacting protein 3
Details	23	98	hsa-miR-4778-3p	RBMS3	RNA binding motif single stranded interacting protein 3
Details	24	98	hsa-miR-5582-3p	RBMS3	RNA binding motif single stranded interacting protein 3
Details	25	98	hsa-miR-4536-5p	RBMS3	RNA binding motif single stranded interacting protein 3
Details	26	98	hsa-miR-450b-5p	RBMS3	RNA binding motif single stranded interacting protein 3
Details	27	97	hsa-miR-1250-3p	RBMS3	RNA binding motif single stranded interacting protein 3
Details	28	97	hsa-miR-335-3p	RBMS3	RNA binding motif single stranded interacting protein 3
Details	29	97	hsa-miR-5688	RBMS3	RNA binding motif single stranded interacting protein 3
Details	30	97	hsa-miR-495-3p	RBMS3	RNA binding motif single stranded interacting protein 3
Details	31	97	hsa-miR-4263	RBMS3	RNA binding motif single stranded interacting protein 3
Details	32	97	hsa-miR-6833-3p	RBMS3	RNA binding motif single stranded interacting protein 3
Details	33	96	hsa-miR-4768-5p	RBMS3	RNA binding motif single stranded interacting protein 3
Details	34	96	hsa-miR-29b-2-5p	RBMS3	RNA binding motif single stranded interacting protein 3
Details	35	96	hsa-miR-505-3p	RBMS3	RNA binding motif single stranded interacting protein 3
Details	36	95	hsa-miR-570-3p	RBMS3	RNA binding motif single stranded interacting protein 3
Details	37	95	hsa-miR-9-5p	RBMS3	RNA binding motif single stranded interacting protein 3
Details	38	94	hsa-miR-576-5p	RBMS3	RNA binding motif single stranded interacting protein 3
Details	39	94	hsa-miR-5692a	RBMS3	RNA binding motif single stranded interacting protein 3
Details	40	94	hsa-miR-3646	RBMS3	RNA binding motif single stranded interacting protein 3
Details	41	94	hsa-miR-153-5p	RBMS3	RNA binding motif single stranded interacting protein 3
Details	42	93	hsa-miR-3163	RBMS3	RNA binding motif single stranded interacting protein 3
Details	43	93	hsa-miR-4261	RBMS3	RNA binding motif single stranded interacting protein 3
Details	44	92	hsa-miR-6740-5p	RBMS3	RNA binding motif single stranded interacting protein 3
Details	45	92	hsa-miR-198	RBMS3	RNA binding motif single stranded interacting protein 3
Details	46	92	hsa-miR-5579-3p	RBMS3	RNA binding motif single stranded interacting protein 3
Details	47	91	hsa-miR-597-3p	RBMS3	RNA binding motif single stranded interacting protein 3
Details	48	91	hsa-miR-3680-3p	RBMS3	RNA binding motif single stranded interacting protein 3
Details	49	91	hsa-miR-3160-5p	RBMS3	RNA binding motif single stranded interacting protein 3
Details	50	90	hsa-miR-2276-3p	RBMS3	RNA binding motif single stranded interacting protein 3
Details	51	90	hsa-miR-548h-3p	RBMS3	RNA binding motif single stranded interacting protein 3
Details	52	90	hsa-miR-548t-3p	RBMS3	RNA binding motif single stranded interacting protein 3
Details	53	90	hsa-miR-4680-3p	RBMS3	RNA binding motif single stranded interacting protein 3
Details	54	90	hsa-miR-7703	RBMS3	RNA binding motif single stranded interacting protein 3
Details	55	90	hsa-miR-548ac	RBMS3	RNA binding motif single stranded interacting protein 3
Details	56	90	hsa-miR-182-3p	RBMS3	RNA binding motif single stranded interacting protein 3
Details	57	90	hsa-miR-513a-3p	RBMS3	RNA binding motif single stranded interacting protein 3
Details	58	90	hsa-miR-548d-3p	RBMS3	RNA binding motif single stranded interacting protein 3
Details	59	90	hsa-miR-548aa	RBMS3	RNA binding motif single stranded interacting protein 3
Details	60	90	hsa-miR-3662	RBMS3	RNA binding motif single stranded interacting protein 3
Details	61	90	hsa-miR-4529-5p	RBMS3	RNA binding motif single stranded interacting protein 3
Details	62	90	hsa-miR-1245b-3p	RBMS3	RNA binding motif single stranded interacting protein 3
Details	63	90	hsa-miR-4693-3p	RBMS3	RNA binding motif single stranded interacting protein 3
Details	64	90	hsa-miR-548ap-3p	RBMS3	RNA binding motif single stranded interacting protein 3
Details	65	90	hsa-miR-944	RBMS3	RNA binding motif single stranded interacting protein 3
Details	66	90	hsa-miR-548bb-3p	RBMS3	RNA binding motif single stranded interacting protein 3
Details	67	90	hsa-miR-4478	RBMS3	RNA binding motif single stranded interacting protein 3
Details	68	90	hsa-miR-548z	RBMS3	RNA binding motif single stranded interacting protein 3
Details	69	90	hsa-miR-513c-3p	RBMS3	RNA binding motif single stranded interacting protein 3
Details	70	89	hsa-miR-6886-3p	RBMS3	RNA binding motif single stranded interacting protein 3
Details	71	89	hsa-miR-19b-2-5p	RBMS3	RNA binding motif single stranded interacting protein 3
Details	72	89	hsa-miR-1269a	RBMS3	RNA binding motif single stranded interacting protein 3
Details	73	89	hsa-miR-19b-1-5p	RBMS3	RNA binding motif single stranded interacting protein 3
Details	74	89	hsa-miR-1269b	RBMS3	RNA binding motif single stranded interacting protein 3
Details	75	89	hsa-miR-19a-5p	RBMS3	RNA binding motif single stranded interacting protein 3
Details	76	88	hsa-miR-6870-5p	RBMS3	RNA binding motif single stranded interacting protein 3
Details	77	88	hsa-miR-676-5p	RBMS3	RNA binding motif single stranded interacting protein 3
Details	78	88	hsa-miR-3617-5p	RBMS3	RNA binding motif single stranded interacting protein 3
Details	79	88	hsa-miR-129-2-3p	RBMS3	RNA binding motif single stranded interacting protein 3
Details	80	88	hsa-miR-3929	RBMS3	RNA binding motif single stranded interacting protein 3
Details	81	88	hsa-miR-6844	RBMS3	RNA binding motif single stranded interacting protein 3
Details	82	88	hsa-miR-641	RBMS3	RNA binding motif single stranded interacting protein 3
Details	83	88	hsa-miR-5004-3p	RBMS3	RNA binding motif single stranded interacting protein 3
Details	84	88	hsa-miR-2052	RBMS3	RNA binding motif single stranded interacting protein 3
Details	85	88	hsa-miR-6835-3p	RBMS3	RNA binding motif single stranded interacting protein 3
Details	86	88	hsa-miR-129-1-3p	RBMS3	RNA binding motif single stranded interacting protein 3
Details	87	88	hsa-miR-582-5p	RBMS3	RNA binding motif single stranded interacting protein 3
Details	88	87	hsa-miR-19a-3p	RBMS3	RNA binding motif single stranded interacting protein 3
Details	89	87	hsa-let-7a-2-3p	RBMS3	RNA binding motif single stranded interacting protein 3
Details	90	87	hsa-miR-3606-3p	RBMS3	RNA binding motif single stranded interacting protein 3
Details	91	87	hsa-miR-3922-5p	RBMS3	RNA binding motif single stranded interacting protein 3
Details	92	87	hsa-miR-4325	RBMS3	RNA binding motif single stranded interacting protein 3
Details	93	87	hsa-miR-4670-3p	RBMS3	RNA binding motif single stranded interacting protein 3
Details	94	87	hsa-miR-152-5p	RBMS3	RNA binding motif single stranded interacting protein 3
Details	95	87	hsa-let-7g-3p	RBMS3	RNA binding motif single stranded interacting protein 3
Details	96	87	hsa-miR-19b-3p	RBMS3	RNA binding motif single stranded interacting protein 3
Details	97	87	hsa-miR-4496	RBMS3	RNA binding motif single stranded interacting protein 3
Details	98	87	hsa-miR-3190-3p	RBMS3	RNA binding motif single stranded interacting protein 3
Details	99	86	hsa-miR-6881-3p	RBMS3	RNA binding motif single stranded interacting protein 3
Details	100	86	hsa-miR-4782-3p	RBMS3	RNA binding motif single stranded interacting protein 3
Details	101	86	hsa-miR-7853-5p	RBMS3	RNA binding motif single stranded interacting protein 3
Details	102	86	hsa-miR-105-5p	RBMS3	RNA binding motif single stranded interacting protein 3
Details	103	86	hsa-miR-500a-5p	RBMS3	RNA binding motif single stranded interacting protein 3
Details	104	86	hsa-miR-4668-5p	RBMS3	RNA binding motif single stranded interacting protein 3
Details	105	86	hsa-miR-147b-5p	RBMS3	RNA binding motif single stranded interacting protein 3
Details	106	86	hsa-miR-5683	RBMS3	RNA binding motif single stranded interacting protein 3
Details	107	86	hsa-miR-6832-3p	RBMS3	RNA binding motif single stranded interacting protein 3
Details	108	86	hsa-miR-6766-3p	RBMS3	RNA binding motif single stranded interacting protein 3
Details	109	86	hsa-miR-219a-5p	RBMS3	RNA binding motif single stranded interacting protein 3
Details	110	86	hsa-miR-12136	RBMS3	RNA binding motif single stranded interacting protein 3
Details	111	85	hsa-miR-320d	RBMS3	RNA binding motif single stranded interacting protein 3
Details	112	85	hsa-miR-670-3p	RBMS3	RNA binding motif single stranded interacting protein 3
Details	113	85	hsa-miR-4429	RBMS3	RNA binding motif single stranded interacting protein 3
Details	114	85	hsa-miR-555	RBMS3	RNA binding motif single stranded interacting protein 3
Details	115	85	hsa-miR-6889-3p	RBMS3	RNA binding motif single stranded interacting protein 3
Details	116	85	hsa-miR-320c	RBMS3	RNA binding motif single stranded interacting protein 3
Details	117	85	hsa-miR-320a-3p	RBMS3	RNA binding motif single stranded interacting protein 3
Details	118	85	hsa-miR-320b	RBMS3	RNA binding motif single stranded interacting protein 3
Details	119	84	hsa-miR-4311	RBMS3	RNA binding motif single stranded interacting protein 3
Details	120	84	hsa-miR-3202	RBMS3	RNA binding motif single stranded interacting protein 3
Details	121	84	hsa-miR-302a-5p	RBMS3	RNA binding motif single stranded interacting protein 3
Details	122	84	hsa-miR-508-3p	RBMS3	RNA binding motif single stranded interacting protein 3
Details	123	84	hsa-miR-577	RBMS3	RNA binding motif single stranded interacting protein 3
Details	124	83	hsa-miR-329-5p	RBMS3	RNA binding motif single stranded interacting protein 3
Details	125	83	hsa-miR-5680	RBMS3	RNA binding motif single stranded interacting protein 3
Details	126	83	hsa-miR-659-3p	RBMS3	RNA binding motif single stranded interacting protein 3
Details	127	83	hsa-miR-5698	RBMS3	RNA binding motif single stranded interacting protein 3
Details	128	83	hsa-miR-4775	RBMS3	RNA binding motif single stranded interacting protein 3
Details	129	83	hsa-miR-4723-5p	RBMS3	RNA binding motif single stranded interacting protein 3
Details	130	83	hsa-miR-8060	RBMS3	RNA binding motif single stranded interacting protein 3
Details	131	83	hsa-miR-4652-3p	RBMS3	RNA binding motif single stranded interacting protein 3
Details	132	83	hsa-miR-548e-5p	RBMS3	RNA binding motif single stranded interacting protein 3
Details	133	83	hsa-miR-7111-5p	RBMS3	RNA binding motif single stranded interacting protein 3
Details	134	83	hsa-miR-6728-5p	RBMS3	RNA binding motif single stranded interacting protein 3
Details	135	83	hsa-miR-591	RBMS3	RNA binding motif single stranded interacting protein 3
Details	136	82	hsa-miR-7-1-3p	RBMS3	RNA binding motif single stranded interacting protein 3
Details	137	82	hsa-miR-4766-5p	RBMS3	RNA binding motif single stranded interacting protein 3
Details	138	82	hsa-miR-7-2-3p	RBMS3	RNA binding motif single stranded interacting protein 3
Details	139	82	hsa-miR-4698	RBMS3	RNA binding motif single stranded interacting protein 3
Details	140	82	hsa-miR-488-3p	RBMS3	RNA binding motif single stranded interacting protein 3
Details	141	82	hsa-miR-4328	RBMS3	RNA binding motif single stranded interacting protein 3
Details	142	82	hsa-miR-5007-3p	RBMS3	RNA binding motif single stranded interacting protein 3
Details	143	81	hsa-miR-21-5p	RBMS3	RNA binding motif single stranded interacting protein 3
Details	144	81	hsa-miR-6809-3p	RBMS3	RNA binding motif single stranded interacting protein 3
Details	145	81	hsa-miR-578	RBMS3	RNA binding motif single stranded interacting protein 3
Details	146	81	hsa-miR-106a-3p	RBMS3	RNA binding motif single stranded interacting protein 3
Details	147	81	hsa-miR-373-5p	RBMS3	RNA binding motif single stranded interacting protein 3
Details	148	81	hsa-miR-616-5p	RBMS3	RNA binding motif single stranded interacting protein 3
Details	149	81	hsa-miR-32-3p	RBMS3	RNA binding motif single stranded interacting protein 3
Details	150	81	hsa-miR-3059-5p	RBMS3	RNA binding motif single stranded interacting protein 3
Details	151	81	hsa-miR-371b-5p	RBMS3	RNA binding motif single stranded interacting protein 3
Details	152	80	hsa-miR-155-5p	RBMS3	RNA binding motif single stranded interacting protein 3
Details	153	80	hsa-miR-590-5p	RBMS3	RNA binding motif single stranded interacting protein 3
Details	154	80	hsa-miR-124-3p	RBMS3	RNA binding motif single stranded interacting protein 3
Details	155	80	hsa-miR-6133	RBMS3	RNA binding motif single stranded interacting protein 3
Details	156	80	hsa-miR-6130	RBMS3	RNA binding motif single stranded interacting protein 3
Details	157	80	hsa-miR-6127	RBMS3	RNA binding motif single stranded interacting protein 3
Details	158	80	hsa-miR-4510	RBMS3	RNA binding motif single stranded interacting protein 3
Details	159	80	hsa-miR-6129	RBMS3	RNA binding motif single stranded interacting protein 3
Details	160	80	hsa-miR-506-3p	RBMS3	RNA binding motif single stranded interacting protein 3
Details	161	80	hsa-miR-3915	RBMS3	RNA binding motif single stranded interacting protein 3
Details	162	80	hsa-miR-3140-3p	RBMS3	RNA binding motif single stranded interacting protein 3
Details	163	80	hsa-miR-6529-3p	RBMS3	RNA binding motif single stranded interacting protein 3
Details	164	79	hsa-miR-7159-5p	RBMS3	RNA binding motif single stranded interacting protein 3
Details	165	79	hsa-miR-5696	RBMS3	RNA binding motif single stranded interacting protein 3
Details	166	79	hsa-miR-338-5p	RBMS3	RNA binding motif single stranded interacting protein 3
Details	167	79	hsa-miR-372-5p	RBMS3	RNA binding motif single stranded interacting protein 3
Details	168	79	hsa-miR-9-3p	RBMS3	RNA binding motif single stranded interacting protein 3
Details	169	79	hsa-miR-520e-5p	RBMS3	RNA binding motif single stranded interacting protein 3
Details	170	78	hsa-miR-548c-3p	RBMS3	RNA binding motif single stranded interacting protein 3
Details	171	78	hsa-miR-545-3p	RBMS3	RNA binding motif single stranded interacting protein 3
Details	172	78	hsa-miR-3910	RBMS3	RNA binding motif single stranded interacting protein 3
Details	173	78	hsa-miR-4501	RBMS3	RNA binding motif single stranded interacting protein 3
Details	174	78	hsa-miR-3714	RBMS3	RNA binding motif single stranded interacting protein 3
Details	175	78	hsa-miR-6818-5p	RBMS3	RNA binding motif single stranded interacting protein 3
Details	176	78	hsa-miR-422a	RBMS3	RNA binding motif single stranded interacting protein 3
Details	177	78	hsa-miR-5586-3p	RBMS3	RNA binding motif single stranded interacting protein 3
Details	178	78	hsa-miR-3148	RBMS3	RNA binding motif single stranded interacting protein 3
Details	179	77	hsa-miR-4272	RBMS3	RNA binding motif single stranded interacting protein 3
Details	180	77	hsa-miR-548as-3p	RBMS3	RNA binding motif single stranded interacting protein 3
Details	181	77	hsa-miR-3154	RBMS3	RNA binding motif single stranded interacting protein 3
Details	182	77	hsa-miR-651-3p	RBMS3	RNA binding motif single stranded interacting protein 3
Details	183	76	hsa-miR-15a-3p	RBMS3	RNA binding motif single stranded interacting protein 3
Details	184	76	hsa-miR-3614-3p	RBMS3	RNA binding motif single stranded interacting protein 3
Details	185	76	hsa-miR-3935	RBMS3	RNA binding motif single stranded interacting protein 3
Details	186	76	hsa-miR-561-5p	RBMS3	RNA binding motif single stranded interacting protein 3
Details	187	76	hsa-miR-1227-5p	RBMS3	RNA binding motif single stranded interacting protein 3
Details	188	75	hsa-miR-6828-5p	RBMS3	RNA binding motif single stranded interacting protein 3
Details	189	75	hsa-miR-9902	RBMS3	RNA binding motif single stranded interacting protein 3
Details	190	75	hsa-miR-212-5p	RBMS3	RNA binding motif single stranded interacting protein 3
Details	191	74	hsa-let-7a-3p	RBMS3	RNA binding motif single stranded interacting protein 3
Details	192	74	hsa-miR-98-3p	RBMS3	RNA binding motif single stranded interacting protein 3
Details	193	74	hsa-miR-7515	RBMS3	RNA binding motif single stranded interacting protein 3
Details	194	74	hsa-miR-1279	RBMS3	RNA binding motif single stranded interacting protein 3
Details	195	74	hsa-miR-3185	RBMS3	RNA binding motif single stranded interacting protein 3
Details	196	74	hsa-miR-8068	RBMS3	RNA binding motif single stranded interacting protein 3
Details	197	74	hsa-miR-10522-5p	RBMS3	RNA binding motif single stranded interacting protein 3
Details	198	74	hsa-let-7b-3p	RBMS3	RNA binding motif single stranded interacting protein 3
Details	199	74	hsa-miR-3677-5p	RBMS3	RNA binding motif single stranded interacting protein 3
Details	200	74	hsa-let-7f-1-3p	RBMS3	RNA binding motif single stranded interacting protein 3
Details	201	73	hsa-miR-378f	RBMS3	RNA binding motif single stranded interacting protein 3
Details	202	73	hsa-miR-664b-3p	RBMS3	RNA binding motif single stranded interacting protein 3
Details	203	73	hsa-miR-378d	RBMS3	RNA binding motif single stranded interacting protein 3
Details	204	73	hsa-miR-378a-3p	RBMS3	RNA binding motif single stranded interacting protein 3
Details	205	73	hsa-miR-378b	RBMS3	RNA binding motif single stranded interacting protein 3
Details	206	73	hsa-miR-378c	RBMS3	RNA binding motif single stranded interacting protein 3
Details	207	73	hsa-miR-378e	RBMS3	RNA binding motif single stranded interacting protein 3
Details	208	73	hsa-miR-6504-3p	RBMS3	RNA binding motif single stranded interacting protein 3
Details	209	73	hsa-miR-378i	RBMS3	RNA binding motif single stranded interacting protein 3
Details	210	73	hsa-miR-5700	RBMS3	RNA binding motif single stranded interacting protein 3
Details	211	73	hsa-miR-579-3p	RBMS3	RNA binding motif single stranded interacting protein 3
Details	212	73	hsa-miR-10399-5p	RBMS3	RNA binding motif single stranded interacting protein 3
Details	213	73	hsa-miR-378h	RBMS3	RNA binding motif single stranded interacting protein 3
Details	214	72	hsa-miR-489-3p	RBMS3	RNA binding motif single stranded interacting protein 3
Details	215	72	hsa-miR-511-5p	RBMS3	RNA binding motif single stranded interacting protein 3
Details	216	71	hsa-miR-4282	RBMS3	RNA binding motif single stranded interacting protein 3
Details	217	71	hsa-miR-137-3p	RBMS3	RNA binding motif single stranded interacting protein 3
Details	218	71	hsa-miR-3182	RBMS3	RNA binding motif single stranded interacting protein 3
Details	219	71	hsa-miR-671-5p	RBMS3	RNA binding motif single stranded interacting protein 3
Details	220	70	hsa-miR-450a-2-3p	RBMS3	RNA binding motif single stranded interacting protein 3
Details	221	70	hsa-miR-6864-3p	RBMS3	RNA binding motif single stranded interacting protein 3
Details	222	70	hsa-miR-22-5p	RBMS3	RNA binding motif single stranded interacting protein 3
Details	223	70	hsa-miR-3672	RBMS3	RNA binding motif single stranded interacting protein 3
Details	224	70	hsa-miR-6509-3p	RBMS3	RNA binding motif single stranded interacting protein 3
Details	225	70	hsa-miR-1288-3p	RBMS3	RNA binding motif single stranded interacting protein 3
Details	226	69	hsa-miR-183-3p	RBMS3	RNA binding motif single stranded interacting protein 3
Details	227	69	hsa-miR-4277	RBMS3	RNA binding motif single stranded interacting protein 3
Details	228	69	hsa-miR-3158-5p	RBMS3	RNA binding motif single stranded interacting protein 3
Details	229	69	hsa-miR-4445-5p	RBMS3	RNA binding motif single stranded interacting protein 3
Details	230	68	hsa-miR-134-5p	RBMS3	RNA binding motif single stranded interacting protein 3
Details	231	68	hsa-miR-1297	RBMS3	RNA binding motif single stranded interacting protein 3
Details	232	68	hsa-miR-10400-3p	RBMS3	RNA binding motif single stranded interacting protein 3
Details	233	68	hsa-miR-6822-3p	RBMS3	RNA binding motif single stranded interacting protein 3
Details	234	68	hsa-miR-584-3p	RBMS3	RNA binding motif single stranded interacting protein 3
Details	235	68	hsa-miR-877-3p	RBMS3	RNA binding motif single stranded interacting protein 3
Details	236	68	hsa-miR-6857-5p	RBMS3	RNA binding motif single stranded interacting protein 3
Details	237	68	hsa-miR-4674	RBMS3	RNA binding motif single stranded interacting protein 3
Details	238	68	hsa-miR-3118	RBMS3	RNA binding motif single stranded interacting protein 3
Details	239	67	hsa-miR-139-5p	RBMS3	RNA binding motif single stranded interacting protein 3
Details	240	67	hsa-miR-4645-3p	RBMS3	RNA binding motif single stranded interacting protein 3
Details	241	67	hsa-miR-7850-5p	RBMS3	RNA binding motif single stranded interacting protein 3
Details	242	67	hsa-miR-6501-5p	RBMS3	RNA binding motif single stranded interacting protein 3
Details	243	67	hsa-miR-12125	RBMS3	RNA binding motif single stranded interacting protein 3
Details	244	67	hsa-miR-4677-5p	RBMS3	RNA binding motif single stranded interacting protein 3
Details	245	66	hsa-miR-1305	RBMS3	RNA binding motif single stranded interacting protein 3
Details	246	66	hsa-miR-4740-5p	RBMS3	RNA binding motif single stranded interacting protein 3
Details	247	66	hsa-miR-653-5p	RBMS3	RNA binding motif single stranded interacting protein 3
Details	248	66	hsa-miR-6512-5p	RBMS3	RNA binding motif single stranded interacting protein 3
Details	249	66	hsa-miR-7159-3p	RBMS3	RNA binding motif single stranded interacting protein 3
Details	250	66	hsa-miR-1299	RBMS3	RNA binding motif single stranded interacting protein 3
Details	251	65	hsa-miR-3152-5p	RBMS3	RNA binding motif single stranded interacting protein 3
Details	252	65	hsa-miR-548av-3p	RBMS3	RNA binding motif single stranded interacting protein 3
Details	253	65	hsa-miR-122b-5p	RBMS3	RNA binding motif single stranded interacting protein 3
Details	254	65	hsa-miR-150-3p	RBMS3	RNA binding motif single stranded interacting protein 3
Details	255	65	hsa-miR-4515	RBMS3	RNA binding motif single stranded interacting protein 3
Details	256	65	hsa-miR-3143	RBMS3	RNA binding motif single stranded interacting protein 3
Details	257	65	hsa-miR-1206	RBMS3	RNA binding motif single stranded interacting protein 3
Details	258	65	hsa-miR-181a-2-3p	RBMS3	RNA binding motif single stranded interacting protein 3
Details	259	65	hsa-miR-4778-5p	RBMS3	RNA binding motif single stranded interacting protein 3
Details	260	65	hsa-miR-3657	RBMS3	RNA binding motif single stranded interacting protein 3
Details	261	65	hsa-miR-4520-2-3p	RBMS3	RNA binding motif single stranded interacting protein 3
Details	262	65	hsa-miR-4712-3p	RBMS3	RNA binding motif single stranded interacting protein 3
Details	263	65	hsa-miR-203a-3p	RBMS3	RNA binding motif single stranded interacting protein 3
Details	264	64	hsa-miR-10a-5p	RBMS3	RNA binding motif single stranded interacting protein 3
Details	265	64	hsa-miR-6513-5p	RBMS3	RNA binding motif single stranded interacting protein 3
Details	266	64	hsa-miR-6731-3p	RBMS3	RNA binding motif single stranded interacting protein 3
Details	267	64	hsa-miR-4666a-5p	RBMS3	RNA binding motif single stranded interacting protein 3
Details	268	64	hsa-miR-6074	RBMS3	RNA binding motif single stranded interacting protein 3
Details	269	64	hsa-miR-526b-5p	RBMS3	RNA binding motif single stranded interacting protein 3
Details	270	64	hsa-miR-6808-3p	RBMS3	RNA binding motif single stranded interacting protein 3
Details	271	64	hsa-miR-10b-5p	RBMS3	RNA binding motif single stranded interacting protein 3
Details	272	64	hsa-miR-873-3p	RBMS3	RNA binding motif single stranded interacting protein 3
Details	273	63	hsa-miR-548e-3p	RBMS3	RNA binding motif single stranded interacting protein 3
Details	274	63	hsa-miR-4733-5p	RBMS3	RNA binding motif single stranded interacting protein 3
Details	275	63	hsa-miR-548a-3p	RBMS3	RNA binding motif single stranded interacting protein 3
Details	276	63	hsa-miR-219b-3p	RBMS3	RNA binding motif single stranded interacting protein 3
Details	277	63	hsa-miR-548bc	RBMS3	RNA binding motif single stranded interacting protein 3
Details	278	63	hsa-miR-548az-3p	RBMS3	RNA binding motif single stranded interacting protein 3
Details	279	63	hsa-miR-3149	RBMS3	RNA binding motif single stranded interacting protein 3
Details	280	63	hsa-miR-2116-5p	RBMS3	RNA binding motif single stranded interacting protein 3
Details	281	63	hsa-miR-548f-3p	RBMS3	RNA binding motif single stranded interacting protein 3
Details	282	63	hsa-miR-3976	RBMS3	RNA binding motif single stranded interacting protein 3
Details	283	63	hsa-miR-8057	RBMS3	RNA binding motif single stranded interacting protein 3
Details	284	62	hsa-miR-4418	RBMS3	RNA binding motif single stranded interacting protein 3
Details	285	62	hsa-miR-509-5p	RBMS3	RNA binding motif single stranded interacting protein 3
Details	286	62	hsa-miR-509-3-5p	RBMS3	RNA binding motif single stranded interacting protein 3
Details	287	62	hsa-miR-615-5p	RBMS3	RNA binding motif single stranded interacting protein 3
Details	288	62	hsa-miR-590-3p	RBMS3	RNA binding motif single stranded interacting protein 3
Details	289	62	hsa-miR-3928-3p	RBMS3	RNA binding motif single stranded interacting protein 3
Details	290	62	hsa-miR-141-3p	RBMS3	RNA binding motif single stranded interacting protein 3
Details	291	62	hsa-miR-200a-3p	RBMS3	RNA binding motif single stranded interacting protein 3
Details	292	62	hsa-miR-4504	RBMS3	RNA binding motif single stranded interacting protein 3
Details	293	62	hsa-miR-494-3p	RBMS3	RNA binding motif single stranded interacting protein 3
Details	294	62	hsa-miR-548ar-3p	RBMS3	RNA binding motif single stranded interacting protein 3
Details	295	62	hsa-miR-943	RBMS3	RNA binding motif single stranded interacting protein 3
Details	296	62	hsa-miR-5704	RBMS3	RNA binding motif single stranded interacting protein 3
Details	297	61	hsa-miR-6079	RBMS3	RNA binding motif single stranded interacting protein 3
Details	298	61	hsa-miR-3150a-3p	RBMS3	RNA binding motif single stranded interacting protein 3
Details	299	61	hsa-miR-5010-3p	RBMS3	RNA binding motif single stranded interacting protein 3
Details	300	61	hsa-miR-6763-5p	RBMS3	RNA binding motif single stranded interacting protein 3
Details	301	61	hsa-miR-4309	RBMS3	RNA binding motif single stranded interacting protein 3
Details	302	61	hsa-miR-10393-5p	RBMS3	RNA binding motif single stranded interacting protein 3
Details	303	61	hsa-miR-875-3p	RBMS3	RNA binding motif single stranded interacting protein 3
Details	304	61	hsa-miR-3198	RBMS3	RNA binding motif single stranded interacting protein 3
Details	305	61	hsa-miR-1-5p	RBMS3	RNA binding motif single stranded interacting protein 3
Details	306	61	hsa-miR-8063	RBMS3	RNA binding motif single stranded interacting protein 3
Details	307	60	hsa-miR-6505-5p	RBMS3	RNA binding motif single stranded interacting protein 3
Details	308	60	hsa-miR-3187-3p	RBMS3	RNA binding motif single stranded interacting protein 3
Details	309	60	hsa-miR-7161-5p	RBMS3	RNA binding motif single stranded interacting protein 3
Details	310	60	hsa-miR-299-5p	RBMS3	RNA binding motif single stranded interacting protein 3
Details	311	60	hsa-miR-583	RBMS3	RNA binding motif single stranded interacting protein 3
Details	312	60	hsa-miR-4717-3p	RBMS3	RNA binding motif single stranded interacting protein 3
Details	313	60	hsa-miR-7154-5p	RBMS3	RNA binding motif single stranded interacting protein 3
Details	314	59	hsa-miR-3126-5p	RBMS3	RNA binding motif single stranded interacting protein 3
Details	315	59	hsa-miR-122b-3p	RBMS3	RNA binding motif single stranded interacting protein 3
Details	316	59	hsa-miR-3133	RBMS3	RNA binding motif single stranded interacting protein 3
Details	317	59	hsa-miR-4717-5p	RBMS3	RNA binding motif single stranded interacting protein 3
Details	318	59	hsa-miR-548u	RBMS3	RNA binding motif single stranded interacting protein 3
Details	319	59	hsa-miR-12117	RBMS3	RNA binding motif single stranded interacting protein 3
Details	320	59	hsa-miR-664a-3p	RBMS3	RNA binding motif single stranded interacting protein 3
Details	321	59	hsa-miR-3973	RBMS3	RNA binding motif single stranded interacting protein 3
Details	322	59	hsa-miR-452-3p	RBMS3	RNA binding motif single stranded interacting protein 3
Details	323	59	hsa-miR-6875-5p	RBMS3	RNA binding motif single stranded interacting protein 3
Details	324	59	hsa-miR-4495	RBMS3	RNA binding motif single stranded interacting protein 3
Details	325	59	hsa-miR-548l	RBMS3	RNA binding motif single stranded interacting protein 3
Details	326	58	hsa-miR-580-5p	RBMS3	RNA binding motif single stranded interacting protein 3
Details	327	58	hsa-miR-2681-5p	RBMS3	RNA binding motif single stranded interacting protein 3
Details	328	58	hsa-miR-450a-1-3p	RBMS3	RNA binding motif single stranded interacting protein 3
Details	329	58	hsa-miR-1324	RBMS3	RNA binding motif single stranded interacting protein 3
Details	330	58	hsa-miR-6830-3p	RBMS3	RNA binding motif single stranded interacting protein 3
Details	331	58	hsa-miR-1298-5p	RBMS3	RNA binding motif single stranded interacting protein 3
Details	332	58	hsa-miR-3942-3p	RBMS3	RNA binding motif single stranded interacting protein 3
Details	333	58	hsa-miR-4738-3p	RBMS3	RNA binding motif single stranded interacting protein 3
Details	334	58	hsa-miR-4781-3p	RBMS3	RNA binding motif single stranded interacting protein 3
Details	335	58	hsa-miR-21-3p	RBMS3	RNA binding motif single stranded interacting protein 3
Details	336	58	hsa-miR-4307	RBMS3	RNA binding motif single stranded interacting protein 3
Details	337	58	hsa-miR-6738-3p	RBMS3	RNA binding motif single stranded interacting protein 3
Details	338	58	hsa-miR-4760-3p	RBMS3	RNA binding motif single stranded interacting protein 3
Details	339	57	hsa-miR-7157-3p	RBMS3	RNA binding motif single stranded interacting protein 3
Details	340	57	hsa-miR-205-3p	RBMS3	RNA binding motif single stranded interacting protein 3
Details	341	57	hsa-miR-4503	RBMS3	RNA binding motif single stranded interacting protein 3
Details	342	57	hsa-miR-7111-3p	RBMS3	RNA binding motif single stranded interacting protein 3
Details	343	57	hsa-miR-1303	RBMS3	RNA binding motif single stranded interacting protein 3
Details	344	57	hsa-miR-6834-5p	RBMS3	RNA binding motif single stranded interacting protein 3
Details	345	57	hsa-miR-466	RBMS3	RNA binding motif single stranded interacting protein 3
Details	346	57	hsa-miR-192-5p	RBMS3	RNA binding motif single stranded interacting protein 3
Details	347	57	hsa-miR-5011-5p	RBMS3	RNA binding motif single stranded interacting protein 3
Details	348	57	hsa-miR-6780a-3p	RBMS3	RNA binding motif single stranded interacting protein 3
Details	349	57	hsa-miR-215-5p	RBMS3	RNA binding motif single stranded interacting protein 3
Details	350	57	hsa-miR-33a-3p	RBMS3	RNA binding motif single stranded interacting protein 3
Details	351	56	hsa-miR-6868-3p	RBMS3	RNA binding motif single stranded interacting protein 3
Details	352	56	hsa-miR-4260	RBMS3	RNA binding motif single stranded interacting protein 3
Details	353	56	hsa-miR-4465	RBMS3	RNA binding motif single stranded interacting protein 3
Details	354	56	hsa-miR-7977	RBMS3	RNA binding motif single stranded interacting protein 3
Details	355	56	hsa-miR-4318	RBMS3	RNA binding motif single stranded interacting protein 3
Details	356	55	hsa-miR-4742-5p	RBMS3	RNA binding motif single stranded interacting protein 3
Details	357	55	hsa-miR-6734-5p	RBMS3	RNA binding motif single stranded interacting protein 3
Details	358	55	hsa-miR-4524a-3p	RBMS3	RNA binding motif single stranded interacting protein 3
Details	359	55	hsa-miR-4517	RBMS3	RNA binding motif single stranded interacting protein 3
Details	360	55	hsa-miR-6515-3p	RBMS3	RNA binding motif single stranded interacting protein 3
Details	361	55	hsa-miR-587	RBMS3	RNA binding motif single stranded interacting protein 3
Details	362	55	hsa-miR-4714-3p	RBMS3	RNA binding motif single stranded interacting protein 3
Details	363	54	hsa-miR-26a-5p	RBMS3	RNA binding motif single stranded interacting protein 3
Details	364	54	hsa-miR-26b-5p	RBMS3	RNA binding motif single stranded interacting protein 3
Details	365	54	hsa-miR-4789-3p	RBMS3	RNA binding motif single stranded interacting protein 3
Details	366	54	hsa-miR-5585-3p	RBMS3	RNA binding motif single stranded interacting protein 3
Details	367	54	hsa-miR-6819-3p	RBMS3	RNA binding motif single stranded interacting protein 3
Details	368	54	hsa-miR-6877-3p	RBMS3	RNA binding motif single stranded interacting protein 3
Details	369	54	hsa-miR-8066	RBMS3	RNA binding motif single stranded interacting protein 3
Details	370	54	hsa-miR-3613-3p	RBMS3	RNA binding motif single stranded interacting protein 3
Details	371	53	hsa-miR-5584-5p	RBMS3	RNA binding motif single stranded interacting protein 3
Details	372	53	hsa-miR-186-5p	RBMS3	RNA binding motif single stranded interacting protein 3
Details	373	53	hsa-miR-6836-5p	RBMS3	RNA binding motif single stranded interacting protein 3
Details	374	53	hsa-miR-4693-5p	RBMS3	RNA binding motif single stranded interacting protein 3
Details	375	53	hsa-miR-6132	RBMS3	RNA binding motif single stranded interacting protein 3
Details	376	53	hsa-miR-3074-5p	RBMS3	RNA binding motif single stranded interacting protein 3
Details	377	53	hsa-miR-6855-3p	RBMS3	RNA binding motif single stranded interacting protein 3
Details	378	53	hsa-miR-4513	RBMS3	RNA binding motif single stranded interacting protein 3
Details	379	52	hsa-miR-1277-5p	RBMS3	RNA binding motif single stranded interacting protein 3
Details	380	52	hsa-miR-4640-3p	RBMS3	RNA binding motif single stranded interacting protein 3
Details	381	52	hsa-miR-544a	RBMS3	RNA binding motif single stranded interacting protein 3
Details	382	52	hsa-miR-7155-5p	RBMS3	RNA binding motif single stranded interacting protein 3
Details	383	52	hsa-miR-298	RBMS3	RNA binding motif single stranded interacting protein 3
Details	384	52	hsa-miR-1252-5p	RBMS3	RNA binding motif single stranded interacting protein 3
Details	385	52	hsa-miR-190a-3p	RBMS3	RNA binding motif single stranded interacting protein 3
Details	386	51	hsa-miR-542-3p	RBMS3	RNA binding motif single stranded interacting protein 3
Details	387	51	hsa-miR-4422	RBMS3	RNA binding motif single stranded interacting protein 3
Details	388	51	hsa-miR-5588-3p	RBMS3	RNA binding motif single stranded interacting protein 3
Details	389	51	hsa-miR-8080	RBMS3	RNA binding motif single stranded interacting protein 3
Details	390	51	hsa-miR-4310	RBMS3	RNA binding motif single stranded interacting protein 3
Details	391	51	hsa-miR-4659b-5p	RBMS3	RNA binding motif single stranded interacting protein 3
Details	392	51	hsa-miR-6754-3p	RBMS3	RNA binding motif single stranded interacting protein 3
Details	393	51	hsa-miR-4694-3p	RBMS3	RNA binding motif single stranded interacting protein 3
Details	394	51	hsa-miR-1238-3p	RBMS3	RNA binding motif single stranded interacting protein 3
Details	395	51	hsa-miR-1913	RBMS3	RNA binding motif single stranded interacting protein 3
Details	396	50	hsa-miR-409-3p	RBMS3	RNA binding motif single stranded interacting protein 3
Details	397	50	hsa-miR-4474-3p	RBMS3	RNA binding motif single stranded interacting protein 3
Details	398	50	hsa-miR-302c-5p	RBMS3	RNA binding motif single stranded interacting protein 3
Details	399	50	hsa-miR-5003-3p	RBMS3	RNA binding motif single stranded interacting protein 3
Details	1	100	hsa-miR-1297	SLC7A11	solute carrier family 7 member 11
Details	2	100	hsa-miR-26a-5p	SLC7A11	solute carrier family 7 member 11
Details	3	100	hsa-miR-548c-3p	SLC7A11	solute carrier family 7 member 11
Details	4	100	hsa-miR-26b-5p	SLC7A11	solute carrier family 7 member 11
Details	5	100	hsa-miR-3163	SLC7A11	solute carrier family 7 member 11
Details	6	100	hsa-miR-8485	SLC7A11	solute carrier family 7 member 11
Details	7	100	hsa-miR-5011-5p	SLC7A11	solute carrier family 7 member 11
Details	8	100	hsa-miR-4465	SLC7A11	solute carrier family 7 member 11
Details	9	100	hsa-miR-190a-3p	SLC7A11	solute carrier family 7 member 11
Details	10	99	hsa-miR-513a-3p	SLC7A11	solute carrier family 7 member 11
Details	11	99	hsa-miR-651-3p	SLC7A11	solute carrier family 7 member 11
Details	12	99	hsa-miR-4495	SLC7A11	solute carrier family 7 member 11
Details	13	99	hsa-miR-513c-3p	SLC7A11	solute carrier family 7 member 11
Details	14	98	hsa-miR-590-3p	SLC7A11	solute carrier family 7 member 11
Details	15	98	hsa-miR-3662	SLC7A11	solute carrier family 7 member 11
Details	16	98	hsa-miR-302c-5p	SLC7A11	solute carrier family 7 member 11
Details	17	98	hsa-miR-3606-3p	SLC7A11	solute carrier family 7 member 11
Details	18	97	hsa-miR-6867-5p	SLC7A11	solute carrier family 7 member 11
Details	19	97	hsa-miR-9985	SLC7A11	solute carrier family 7 member 11
Details	20	97	hsa-miR-27a-3p	SLC7A11	solute carrier family 7 member 11
Details	21	97	hsa-miR-27b-3p	SLC7A11	solute carrier family 7 member 11
Details	22	96	hsa-miR-144-3p	SLC7A11	solute carrier family 7 member 11
Details	23	96	hsa-miR-452-5p	SLC7A11	solute carrier family 7 member 11
Details	24	96	hsa-miR-4262	SLC7A11	solute carrier family 7 member 11
Details	25	96	hsa-miR-5003-3p	SLC7A11	solute carrier family 7 member 11
Details	26	96	hsa-miR-4676-3p	SLC7A11	solute carrier family 7 member 11
Details	27	96	hsa-miR-892c-3p	SLC7A11	solute carrier family 7 member 11
Details	28	96	hsa-miR-33a-3p	SLC7A11	solute carrier family 7 member 11
Details	29	95	hsa-miR-5571-5p	SLC7A11	solute carrier family 7 member 11
Details	30	95	hsa-miR-378a-5p	SLC7A11	solute carrier family 7 member 11
Details	31	95	hsa-miR-369-3p	SLC7A11	solute carrier family 7 member 11
Details	32	94	hsa-miR-543	SLC7A11	solute carrier family 7 member 11
Details	33	94	hsa-miR-577	SLC7A11	solute carrier family 7 member 11
Details	34	94	hsa-miR-5582-3p	SLC7A11	solute carrier family 7 member 11
Details	35	93	hsa-miR-1200	SLC7A11	solute carrier family 7 member 11
Details	36	93	hsa-miR-340-5p	SLC7A11	solute carrier family 7 member 11
Details	37	92	hsa-miR-7159-5p	SLC7A11	solute carrier family 7 member 11
Details	38	92	hsa-miR-181c-5p	SLC7A11	solute carrier family 7 member 11
Details	39	92	hsa-miR-181d-5p	SLC7A11	solute carrier family 7 member 11
Details	40	92	hsa-miR-3143	SLC7A11	solute carrier family 7 member 11
Details	41	92	hsa-miR-181a-5p	SLC7A11	solute carrier family 7 member 11
Details	42	92	hsa-miR-216b-3p	SLC7A11	solute carrier family 7 member 11
Details	43	92	hsa-miR-548x-3p	SLC7A11	solute carrier family 7 member 11
Details	44	92	hsa-miR-181b-5p	SLC7A11	solute carrier family 7 member 11
Details	45	92	hsa-miR-128-3p	SLC7A11	solute carrier family 7 member 11
Details	46	92	hsa-miR-548aj-3p	SLC7A11	solute carrier family 7 member 11
Details	47	92	hsa-miR-216a-3p	SLC7A11	solute carrier family 7 member 11
Details	48	92	hsa-miR-6126	SLC7A11	solute carrier family 7 member 11
Details	49	91	hsa-miR-32-5p	SLC7A11	solute carrier family 7 member 11
Details	50	91	hsa-miR-548ae-3p	SLC7A11	solute carrier family 7 member 11
Details	51	91	hsa-miR-548aq-3p	SLC7A11	solute carrier family 7 member 11
Details	52	91	hsa-miR-92b-3p	SLC7A11	solute carrier family 7 member 11
Details	53	91	hsa-miR-551b-5p	SLC7A11	solute carrier family 7 member 11
Details	54	91	hsa-miR-548j-3p	SLC7A11	solute carrier family 7 member 11
Details	55	91	hsa-miR-587	SLC7A11	solute carrier family 7 member 11
Details	56	91	hsa-miR-1305	SLC7A11	solute carrier family 7 member 11
Details	57	91	hsa-miR-6833-3p	SLC7A11	solute carrier family 7 member 11
Details	58	91	hsa-miR-4668-3p	SLC7A11	solute carrier family 7 member 11
Details	59	91	hsa-miR-3168	SLC7A11	solute carrier family 7 member 11
Details	60	91	hsa-miR-92a-3p	SLC7A11	solute carrier family 7 member 11
Details	61	90	hsa-miR-4282	SLC7A11	solute carrier family 7 member 11
Details	62	90	hsa-miR-4999-3p	SLC7A11	solute carrier family 7 member 11
Details	63	90	hsa-miR-548ah-3p	SLC7A11	solute carrier family 7 member 11
Details	64	90	hsa-miR-548am-3p	SLC7A11	solute carrier family 7 member 11
Details	65	90	hsa-miR-605-5p	SLC7A11	solute carrier family 7 member 11
Details	66	90	hsa-miR-513a-5p	SLC7A11	solute carrier family 7 member 11
Details	67	89	hsa-miR-410-3p	SLC7A11	solute carrier family 7 member 11
Details	68	89	hsa-miR-3065-5p	SLC7A11	solute carrier family 7 member 11
Details	69	89	hsa-miR-4789-3p	SLC7A11	solute carrier family 7 member 11
Details	70	88	hsa-miR-4803	SLC7A11	solute carrier family 7 member 11
Details	71	88	hsa-miR-367-3p	SLC7A11	solute carrier family 7 member 11
Details	72	88	hsa-miR-4517	SLC7A11	solute carrier family 7 member 11
Details	73	88	hsa-miR-363-3p	SLC7A11	solute carrier family 7 member 11
Details	74	88	hsa-let-7c-3p	SLC7A11	solute carrier family 7 member 11
Details	75	88	hsa-miR-6873-3p	SLC7A11	solute carrier family 7 member 11
Details	76	88	hsa-miR-4768-5p	SLC7A11	solute carrier family 7 member 11
Details	77	88	hsa-miR-3681-3p	SLC7A11	solute carrier family 7 member 11
Details	78	88	hsa-miR-25-3p	SLC7A11	solute carrier family 7 member 11
Details	79	87	hsa-miR-7152-5p	SLC7A11	solute carrier family 7 member 11
Details	80	87	hsa-let-7f-2-3p	SLC7A11	solute carrier family 7 member 11
Details	81	87	hsa-miR-4775	SLC7A11	solute carrier family 7 member 11
Details	82	87	hsa-miR-1185-1-3p	SLC7A11	solute carrier family 7 member 11
Details	83	87	hsa-miR-3074-5p	SLC7A11	solute carrier family 7 member 11
Details	84	87	hsa-miR-494-3p	SLC7A11	solute carrier family 7 member 11
Details	85	87	hsa-miR-1185-2-3p	SLC7A11	solute carrier family 7 member 11
Details	86	86	hsa-miR-576-5p	SLC7A11	solute carrier family 7 member 11
Details	87	86	hsa-miR-142-3p	SLC7A11	solute carrier family 7 member 11
Details	88	86	hsa-miR-12120	SLC7A11	solute carrier family 7 member 11
Details	89	86	hsa-miR-607	SLC7A11	solute carrier family 7 member 11
Details	90	86	hsa-miR-12122	SLC7A11	solute carrier family 7 member 11
Details	91	86	hsa-miR-12136	SLC7A11	solute carrier family 7 member 11
Details	92	86	hsa-miR-3148	SLC7A11	solute carrier family 7 member 11
Details	93	85	hsa-miR-3606-5p	SLC7A11	solute carrier family 7 member 11
Details	94	85	hsa-miR-150-5p	SLC7A11	solute carrier family 7 member 11
Details	95	85	hsa-miR-487a-5p	SLC7A11	solute carrier family 7 member 11
Details	96	85	hsa-miR-487b-5p	SLC7A11	solute carrier family 7 member 11
Details	97	85	hsa-miR-101-3p	SLC7A11	solute carrier family 7 member 11
Details	98	85	hsa-miR-568	SLC7A11	solute carrier family 7 member 11
Details	99	84	hsa-miR-1277-5p	SLC7A11	solute carrier family 7 member 11
Details	100	84	hsa-miR-335-3p	SLC7A11	solute carrier family 7 member 11
Details	101	84	hsa-miR-5590-3p	SLC7A11	solute carrier family 7 member 11
Details	102	84	hsa-miR-380-3p	SLC7A11	solute carrier family 7 member 11
Details	103	84	hsa-miR-142-5p	SLC7A11	solute carrier family 7 member 11
Details	104	84	hsa-miR-489-3p	SLC7A11	solute carrier family 7 member 11
Details	105	84	hsa-miR-5700	SLC7A11	solute carrier family 7 member 11
Details	106	84	hsa-miR-570-3p	SLC7A11	solute carrier family 7 member 11
Details	107	84	hsa-miR-6778-3p	SLC7A11	solute carrier family 7 member 11
Details	108	83	hsa-miR-5697	SLC7A11	solute carrier family 7 member 11
Details	109	83	hsa-miR-7853-5p	SLC7A11	solute carrier family 7 member 11
Details	110	83	hsa-miR-6083	SLC7A11	solute carrier family 7 member 11
Details	111	83	hsa-miR-105-5p	SLC7A11	solute carrier family 7 member 11
Details	112	83	hsa-miR-188-3p	SLC7A11	solute carrier family 7 member 11
Details	113	83	hsa-miR-3149	SLC7A11	solute carrier family 7 member 11
Details	114	83	hsa-miR-125b-2-3p	SLC7A11	solute carrier family 7 member 11
Details	115	83	hsa-miR-3915	SLC7A11	solute carrier family 7 member 11
Details	116	83	hsa-miR-6719-3p	SLC7A11	solute carrier family 7 member 11
Details	117	82	hsa-miR-4264	SLC7A11	solute carrier family 7 member 11
Details	118	82	hsa-miR-4666b	SLC7A11	solute carrier family 7 member 11
Details	119	82	hsa-miR-12124	SLC7A11	solute carrier family 7 member 11
Details	120	82	hsa-miR-606	SLC7A11	solute carrier family 7 member 11
Details	121	82	hsa-miR-4729	SLC7A11	solute carrier family 7 member 11
Details	122	81	hsa-miR-6501-3p	SLC7A11	solute carrier family 7 member 11
Details	123	80	hsa-miR-664b-3p	SLC7A11	solute carrier family 7 member 11
Details	124	80	hsa-miR-3914	SLC7A11	solute carrier family 7 member 11
Details	125	80	hsa-miR-4770	SLC7A11	solute carrier family 7 member 11
Details	126	80	hsa-miR-548as-3p	SLC7A11	solute carrier family 7 member 11
Details	127	80	hsa-miR-6504-3p	SLC7A11	solute carrier family 7 member 11
Details	128	80	hsa-miR-579-3p	SLC7A11	solute carrier family 7 member 11
Details	129	80	hsa-miR-143-3p	SLC7A11	solute carrier family 7 member 11
Details	130	80	hsa-miR-203a-3p	SLC7A11	solute carrier family 7 member 11
Details	131	79	hsa-miR-30d-3p	SLC7A11	solute carrier family 7 member 11
Details	132	79	hsa-miR-335-5p	SLC7A11	solute carrier family 7 member 11
Details	133	79	hsa-miR-30a-3p	SLC7A11	solute carrier family 7 member 11
Details	134	79	hsa-miR-30e-3p	SLC7A11	solute carrier family 7 member 11
Details	135	79	hsa-miR-3913-3p	SLC7A11	solute carrier family 7 member 11
Details	136	79	hsa-miR-199a-3p	SLC7A11	solute carrier family 7 member 11
Details	137	79	hsa-miR-199b-3p	SLC7A11	solute carrier family 7 member 11
Details	138	78	hsa-miR-676-5p	SLC7A11	solute carrier family 7 member 11
Details	139	78	hsa-miR-3688-3p	SLC7A11	solute carrier family 7 member 11
Details	140	77	hsa-miR-4751	SLC7A11	solute carrier family 7 member 11
Details	141	77	hsa-miR-5680	SLC7A11	solute carrier family 7 member 11
Details	142	77	hsa-miR-559	SLC7A11	solute carrier family 7 member 11
Details	143	77	hsa-miR-3941	SLC7A11	solute carrier family 7 member 11
Details	144	77	hsa-miR-6817-3p	SLC7A11	solute carrier family 7 member 11
Details	145	77	hsa-miR-500a-3p	SLC7A11	solute carrier family 7 member 11
Details	146	77	hsa-miR-548ar-3p	SLC7A11	solute carrier family 7 member 11
Details	147	77	hsa-miR-223-5p	SLC7A11	solute carrier family 7 member 11
Details	148	76	hsa-miR-2110	SLC7A11	solute carrier family 7 member 11
Details	149	76	hsa-miR-3129-5p	SLC7A11	solute carrier family 7 member 11
Details	150	76	hsa-miR-548e-3p	SLC7A11	solute carrier family 7 member 11
Details	151	76	hsa-miR-676-3p	SLC7A11	solute carrier family 7 member 11
Details	152	76	hsa-miR-4684-3p	SLC7A11	solute carrier family 7 member 11
Details	153	76	hsa-miR-548a-3p	SLC7A11	solute carrier family 7 member 11
Details	154	76	hsa-miR-548bc	SLC7A11	solute carrier family 7 member 11
Details	155	76	hsa-miR-4698	SLC7A11	solute carrier family 7 member 11
Details	156	76	hsa-miR-376c-3p	SLC7A11	solute carrier family 7 member 11
Details	157	76	hsa-miR-452-3p	SLC7A11	solute carrier family 7 member 11
Details	158	76	hsa-miR-548az-3p	SLC7A11	solute carrier family 7 member 11
Details	159	76	hsa-miR-6088	SLC7A11	solute carrier family 7 member 11
Details	160	76	hsa-miR-4275	SLC7A11	solute carrier family 7 member 11
Details	161	76	hsa-miR-548f-3p	SLC7A11	solute carrier family 7 member 11
Details	162	75	hsa-miR-518a-5p	SLC7A11	solute carrier family 7 member 11
Details	163	75	hsa-miR-527	SLC7A11	solute carrier family 7 member 11
Details	164	75	hsa-miR-8084	SLC7A11	solute carrier family 7 member 11
Details	165	75	hsa-miR-8080	SLC7A11	solute carrier family 7 member 11
Details	166	75	hsa-miR-376a-3p	SLC7A11	solute carrier family 7 member 11
Details	167	75	hsa-miR-7110-3p	SLC7A11	solute carrier family 7 member 11
Details	168	75	hsa-miR-376b-3p	SLC7A11	solute carrier family 7 member 11
Details	169	75	hsa-miR-411-3p	SLC7A11	solute carrier family 7 member 11
Details	170	75	hsa-miR-448	SLC7A11	solute carrier family 7 member 11
Details	171	75	hsa-miR-379-3p	SLC7A11	solute carrier family 7 member 11
Details	172	75	hsa-miR-3140-3p	SLC7A11	solute carrier family 7 member 11
Details	173	74	hsa-miR-2681-5p	SLC7A11	solute carrier family 7 member 11
Details	174	74	hsa-miR-1288-5p	SLC7A11	solute carrier family 7 member 11
Details	175	74	hsa-miR-4753-5p	SLC7A11	solute carrier family 7 member 11
Details	176	74	hsa-miR-450b-5p	SLC7A11	solute carrier family 7 member 11
Details	177	73	hsa-miR-6796-5p	SLC7A11	solute carrier family 7 member 11
Details	178	73	hsa-miR-30a-5p	SLC7A11	solute carrier family 7 member 11
Details	179	73	hsa-miR-30c-5p	SLC7A11	solute carrier family 7 member 11
Details	180	73	hsa-miR-3126-3p	SLC7A11	solute carrier family 7 member 11
Details	181	73	hsa-miR-1207-5p	SLC7A11	solute carrier family 7 member 11
Details	182	73	hsa-miR-6864-5p	SLC7A11	solute carrier family 7 member 11
Details	183	73	hsa-miR-30b-5p	SLC7A11	solute carrier family 7 member 11
Details	184	73	hsa-miR-6074	SLC7A11	solute carrier family 7 member 11
Details	185	73	hsa-miR-30d-5p	SLC7A11	solute carrier family 7 member 11
Details	186	73	hsa-miR-10399-5p	SLC7A11	solute carrier family 7 member 11
Details	187	73	hsa-miR-30e-5p	SLC7A11	solute carrier family 7 member 11
Details	188	73	hsa-miR-4760-3p	SLC7A11	solute carrier family 7 member 11
Details	189	73	hsa-miR-6739-3p	SLC7A11	solute carrier family 7 member 11
Details	190	72	hsa-miR-548j-5p	SLC7A11	solute carrier family 7 member 11
Details	191	72	hsa-miR-548c-5p	SLC7A11	solute carrier family 7 member 11
Details	192	72	hsa-miR-3130-3p	SLC7A11	solute carrier family 7 member 11
Details	193	72	hsa-miR-548b-5p	SLC7A11	solute carrier family 7 member 11
Details	194	72	hsa-miR-548ad-5p	SLC7A11	solute carrier family 7 member 11
Details	195	72	hsa-miR-548d-5p	SLC7A11	solute carrier family 7 member 11
Details	196	72	hsa-miR-4789-5p	SLC7A11	solute carrier family 7 member 11
Details	197	72	hsa-miR-548h-5p	SLC7A11	solute carrier family 7 member 11
Details	198	72	hsa-miR-548a-5p	SLC7A11	solute carrier family 7 member 11
Details	199	72	hsa-miR-548i	SLC7A11	solute carrier family 7 member 11
Details	200	72	hsa-miR-548as-5p	SLC7A11	solute carrier family 7 member 11
Details	201	72	hsa-miR-548w	SLC7A11	solute carrier family 7 member 11
Details	202	72	hsa-miR-548ab	SLC7A11	solute carrier family 7 member 11
Details	203	72	hsa-miR-548ay-5p	SLC7A11	solute carrier family 7 member 11
Details	204	72	hsa-miR-548o-5p	SLC7A11	solute carrier family 7 member 11
Details	205	72	hsa-miR-548ap-5p	SLC7A11	solute carrier family 7 member 11
Details	206	72	hsa-miR-548ar-5p	SLC7A11	solute carrier family 7 member 11
Details	207	72	hsa-miR-548au-5p	SLC7A11	solute carrier family 7 member 11
Details	208	72	hsa-miR-548y	SLC7A11	solute carrier family 7 member 11
Details	209	72	hsa-miR-548ae-5p	SLC7A11	solute carrier family 7 member 11
Details	210	72	hsa-miR-548am-5p	SLC7A11	solute carrier family 7 member 11
Details	211	72	hsa-miR-548aq-5p	SLC7A11	solute carrier family 7 member 11
Details	212	72	hsa-miR-548ak	SLC7A11	solute carrier family 7 member 11
Details	213	72	hsa-miR-548bb-5p	SLC7A11	solute carrier family 7 member 11
Details	214	72	hsa-miR-5695	SLC7A11	solute carrier family 7 member 11
Details	215	71	hsa-miR-5584-5p	SLC7A11	solute carrier family 7 member 11
Details	216	71	hsa-miR-498-5p	SLC7A11	solute carrier family 7 member 11
Details	217	71	hsa-miR-510-3p	SLC7A11	solute carrier family 7 member 11
Details	218	71	hsa-miR-5010-3p	SLC7A11	solute carrier family 7 member 11
Details	219	71	hsa-miR-4263	SLC7A11	solute carrier family 7 member 11
Details	220	71	hsa-miR-6760-5p	SLC7A11	solute carrier family 7 member 11
Details	221	71	hsa-miR-1468-3p	SLC7A11	solute carrier family 7 member 11
Details	222	71	hsa-miR-582-5p	SLC7A11	solute carrier family 7 member 11
Details	223	71	hsa-miR-767-5p	SLC7A11	solute carrier family 7 member 11
Details	224	71	hsa-miR-3667-5p	SLC7A11	solute carrier family 7 member 11
Details	225	70	hsa-miR-302b-5p	SLC7A11	solute carrier family 7 member 11
Details	226	70	hsa-miR-4314	SLC7A11	solute carrier family 7 member 11
Details	227	70	hsa-miR-8068	SLC7A11	solute carrier family 7 member 11
Details	228	70	hsa-miR-302d-5p	SLC7A11	solute carrier family 7 member 11
Details	229	70	hsa-miR-4447	SLC7A11	solute carrier family 7 member 11
Details	230	70	hsa-miR-1-5p	SLC7A11	solute carrier family 7 member 11
Details	231	70	hsa-miR-4763-3p	SLC7A11	solute carrier family 7 member 11
Details	232	69	hsa-miR-603	SLC7A11	solute carrier family 7 member 11
Details	233	69	hsa-miR-548t-3p	SLC7A11	solute carrier family 7 member 11
Details	234	69	hsa-miR-4272	SLC7A11	solute carrier family 7 member 11
Details	235	69	hsa-miR-548aa	SLC7A11	solute carrier family 7 member 11
Details	236	69	hsa-miR-10522-5p	SLC7A11	solute carrier family 7 member 11
Details	237	69	hsa-miR-375-3p	SLC7A11	solute carrier family 7 member 11
Details	238	69	hsa-miR-4778-3p	SLC7A11	solute carrier family 7 member 11
Details	239	69	hsa-miR-548ap-3p	SLC7A11	solute carrier family 7 member 11
Details	240	68	hsa-miR-8076	SLC7A11	solute carrier family 7 member 11
Details	241	68	hsa-miR-1279	SLC7A11	solute carrier family 7 member 11
Details	242	68	hsa-miR-148a-5p	SLC7A11	solute carrier family 7 member 11
Details	243	68	hsa-miR-217-3p	SLC7A11	solute carrier family 7 member 11
Details	244	68	hsa-miR-4717-3p	SLC7A11	solute carrier family 7 member 11
Details	245	68	hsa-miR-4520-2-3p	SLC7A11	solute carrier family 7 member 11
Details	246	68	hsa-miR-3123	SLC7A11	solute carrier family 7 member 11
Details	247	68	hsa-miR-8063	SLC7A11	solute carrier family 7 member 11
Details	248	67	hsa-miR-4422	SLC7A11	solute carrier family 7 member 11
Details	249	67	hsa-miR-5583-5p	SLC7A11	solute carrier family 7 member 11
Details	250	67	hsa-miR-4279	SLC7A11	solute carrier family 7 member 11
Details	251	67	hsa-miR-3129-3p	SLC7A11	solute carrier family 7 member 11
Details	252	67	hsa-miR-3162-5p	SLC7A11	solute carrier family 7 member 11
Details	253	67	hsa-miR-3942-3p	SLC7A11	solute carrier family 7 member 11
Details	254	67	hsa-miR-210-5p	SLC7A11	solute carrier family 7 member 11
Details	255	67	hsa-miR-3924	SLC7A11	solute carrier family 7 member 11
Details	256	66	hsa-miR-2113	SLC7A11	solute carrier family 7 member 11
Details	257	66	hsa-miR-10393-5p	SLC7A11	solute carrier family 7 member 11
Details	258	65	hsa-miR-548h-3p	SLC7A11	solute carrier family 7 member 11
Details	259	65	hsa-miR-548ac	SLC7A11	solute carrier family 7 member 11
Details	260	65	hsa-miR-6740-3p	SLC7A11	solute carrier family 7 member 11
Details	261	65	hsa-miR-548d-3p	SLC7A11	solute carrier family 7 member 11
Details	262	65	hsa-miR-4666a-3p	SLC7A11	solute carrier family 7 member 11
Details	263	65	hsa-miR-875-5p	SLC7A11	solute carrier family 7 member 11
Details	264	65	hsa-miR-8065	SLC7A11	solute carrier family 7 member 11
Details	265	65	hsa-miR-548bb-3p	SLC7A11	solute carrier family 7 member 11
Details	266	65	hsa-miR-548z	SLC7A11	solute carrier family 7 member 11
Details	267	65	hsa-miR-5580-3p	SLC7A11	solute carrier family 7 member 11
Details	268	64	hsa-miR-4659b-3p	SLC7A11	solute carrier family 7 member 11
Details	269	64	hsa-miR-5692a	SLC7A11	solute carrier family 7 member 11
Details	270	64	hsa-miR-4762-5p	SLC7A11	solute carrier family 7 member 11
Details	271	64	hsa-miR-5683	SLC7A11	solute carrier family 7 member 11
Details	272	64	hsa-miR-4659a-3p	SLC7A11	solute carrier family 7 member 11
Details	273	64	hsa-miR-324-3p	SLC7A11	solute carrier family 7 member 11
Details	274	64	hsa-miR-4776-3p	SLC7A11	solute carrier family 7 member 11
Details	275	64	hsa-miR-7159-3p	SLC7A11	solute carrier family 7 member 11
Details	276	64	hsa-miR-1913	SLC7A11	solute carrier family 7 member 11
Details	277	63	hsa-miR-629-3p	SLC7A11	solute carrier family 7 member 11
Details	278	63	hsa-miR-4668-5p	SLC7A11	solute carrier family 7 member 11
Details	279	63	hsa-miR-522-3p	SLC7A11	solute carrier family 7 member 11
Details	280	63	hsa-miR-224-3p	SLC7A11	solute carrier family 7 member 11
Details	281	63	hsa-miR-3671	SLC7A11	solute carrier family 7 member 11
Details	282	62	hsa-miR-6805-3p	SLC7A11	solute carrier family 7 member 11
Details	283	62	hsa-miR-488-5p	SLC7A11	solute carrier family 7 member 11
Details	284	62	hsa-miR-4311	SLC7A11	solute carrier family 7 member 11
Details	285	62	hsa-miR-374a-5p	SLC7A11	solute carrier family 7 member 11
Details	286	62	hsa-miR-4516	SLC7A11	solute carrier family 7 member 11
Details	287	62	hsa-miR-595	SLC7A11	solute carrier family 7 member 11
Details	288	62	hsa-miR-6807-3p	SLC7A11	solute carrier family 7 member 11
Details	289	62	hsa-miR-3617-5p	SLC7A11	solute carrier family 7 member 11
Details	290	62	hsa-miR-5691	SLC7A11	solute carrier family 7 member 11
Details	291	62	hsa-miR-217-5p	SLC7A11	solute carrier family 7 member 11
Details	292	62	hsa-miR-641	SLC7A11	solute carrier family 7 member 11
Details	293	62	hsa-miR-656-3p	SLC7A11	solute carrier family 7 member 11
Details	294	62	hsa-miR-6794-3p	SLC7A11	solute carrier family 7 member 11
Details	295	61	hsa-miR-664b-5p	SLC7A11	solute carrier family 7 member 11
Details	296	61	hsa-miR-302e	SLC7A11	solute carrier family 7 member 11
Details	297	61	hsa-miR-329-5p	SLC7A11	solute carrier family 7 member 11
Details	298	61	hsa-miR-5692c	SLC7A11	solute carrier family 7 member 11
Details	299	61	hsa-miR-433-3p	SLC7A11	solute carrier family 7 member 11
Details	300	61	hsa-miR-1-3p	SLC7A11	solute carrier family 7 member 11
Details	301	61	hsa-miR-6809-3p	SLC7A11	solute carrier family 7 member 11
Details	302	61	hsa-miR-548at-5p	SLC7A11	solute carrier family 7 member 11
Details	303	61	hsa-miR-31-5p	SLC7A11	solute carrier family 7 member 11
Details	304	61	hsa-miR-5692b	SLC7A11	solute carrier family 7 member 11
Details	305	61	hsa-miR-3646	SLC7A11	solute carrier family 7 member 11
Details	306	61	hsa-miR-4307	SLC7A11	solute carrier family 7 member 11
Details	307	61	hsa-miR-206	SLC7A11	solute carrier family 7 member 11
Details	308	60	hsa-miR-186-5p	SLC7A11	solute carrier family 7 member 11
Details	309	60	hsa-miR-16-1-3p	SLC7A11	solute carrier family 7 member 11
Details	310	60	hsa-miR-517-5p	SLC7A11	solute carrier family 7 member 11
Details	311	60	hsa-miR-539-5p	SLC7A11	solute carrier family 7 member 11
Details	312	60	hsa-miR-4520-5p	SLC7A11	solute carrier family 7 member 11
Details	313	60	hsa-miR-3973	SLC7A11	solute carrier family 7 member 11
Details	314	60	hsa-miR-5009-3p	SLC7A11	solute carrier family 7 member 11
Details	315	60	hsa-miR-374b-5p	SLC7A11	solute carrier family 7 member 11
Details	316	59	hsa-miR-664a-3p	SLC7A11	solute carrier family 7 member 11
Details	317	59	hsa-miR-3651	SLC7A11	solute carrier family 7 member 11
Details	318	59	hsa-miR-586	SLC7A11	solute carrier family 7 member 11
Details	319	59	hsa-miR-3658	SLC7A11	solute carrier family 7 member 11
Details	320	59	hsa-miR-2053	SLC7A11	solute carrier family 7 member 11
Details	321	59	hsa-miR-10395-3p	SLC7A11	solute carrier family 7 member 11
Details	322	59	hsa-miR-4531	SLC7A11	solute carrier family 7 member 11
Details	323	59	hsa-miR-4786-5p	SLC7A11	solute carrier family 7 member 11
Details	324	59	hsa-miR-548ah-5p	SLC7A11	solute carrier family 7 member 11
Details	325	59	hsa-miR-3609	SLC7A11	solute carrier family 7 member 11
Details	326	58	hsa-miR-190b-3p	SLC7A11	solute carrier family 7 member 11
Details	327	58	hsa-miR-301a-5p	SLC7A11	solute carrier family 7 member 11
Details	328	58	hsa-miR-381-3p	SLC7A11	solute carrier family 7 member 11
Details	329	58	hsa-miR-6835-3p	SLC7A11	solute carrier family 7 member 11
Details	330	58	hsa-miR-301b-5p	SLC7A11	solute carrier family 7 member 11
Details	331	58	hsa-miR-504-3p	SLC7A11	solute carrier family 7 member 11
Details	332	58	hsa-miR-3613-3p	SLC7A11	solute carrier family 7 member 11
Details	333	58	hsa-miR-300	SLC7A11	solute carrier family 7 member 11
Details	334	57	hsa-miR-4713-5p	SLC7A11	solute carrier family 7 member 11
Details	335	57	hsa-miR-5590-5p	SLC7A11	solute carrier family 7 member 11
Details	336	57	hsa-miR-619-5p	SLC7A11	solute carrier family 7 member 11
Details	337	57	hsa-miR-1537-5p	SLC7A11	solute carrier family 7 member 11
Details	338	57	hsa-miR-6507-5p	SLC7A11	solute carrier family 7 member 11
Details	339	56	hsa-let-7a-3p	SLC7A11	solute carrier family 7 member 11
Details	340	56	hsa-miR-98-3p	SLC7A11	solute carrier family 7 member 11
Details	341	56	hsa-miR-374a-3p	SLC7A11	solute carrier family 7 member 11
Details	342	56	hsa-miR-148a-3p	SLC7A11	solute carrier family 7 member 11
Details	343	56	hsa-miR-4793-5p	SLC7A11	solute carrier family 7 member 11
Details	344	56	hsa-miR-548ao-5p	SLC7A11	solute carrier family 7 member 11
Details	345	56	hsa-miR-6876-5p	SLC7A11	solute carrier family 7 member 11
Details	346	56	hsa-miR-152-3p	SLC7A11	solute carrier family 7 member 11
Details	347	56	hsa-miR-655-3p	SLC7A11	solute carrier family 7 member 11
Details	348	56	hsa-miR-12132	SLC7A11	solute carrier family 7 member 11
Details	349	56	hsa-miR-374c-5p	SLC7A11	solute carrier family 7 member 11
Details	350	56	hsa-miR-4476	SLC7A11	solute carrier family 7 member 11
Details	351	56	hsa-miR-548ax	SLC7A11	solute carrier family 7 member 11
Details	352	56	hsa-miR-6124	SLC7A11	solute carrier family 7 member 11
Details	353	56	hsa-let-7b-3p	SLC7A11	solute carrier family 7 member 11
Details	354	56	hsa-miR-148b-3p	SLC7A11	solute carrier family 7 member 11
Details	355	56	hsa-let-7f-1-3p	SLC7A11	solute carrier family 7 member 11
Details	356	55	hsa-miR-1272	SLC7A11	solute carrier family 7 member 11
Details	357	55	hsa-miR-4653-3p	SLC7A11	solute carrier family 7 member 11
Details	358	55	hsa-miR-625-3p	SLC7A11	solute carrier family 7 member 11
Details	359	55	hsa-miR-6816-3p	SLC7A11	solute carrier family 7 member 11
Details	360	55	hsa-miR-8087	SLC7A11	solute carrier family 7 member 11
Details	361	55	hsa-miR-186-3p	SLC7A11	solute carrier family 7 member 11
Details	362	55	hsa-miR-1285-5p	SLC7A11	solute carrier family 7 member 11
Details	363	55	hsa-miR-4795-3p	SLC7A11	solute carrier family 7 member 11
Details	364	55	hsa-miR-6832-5p	SLC7A11	solute carrier family 7 member 11
Details	365	55	hsa-miR-6797-5p	SLC7A11	solute carrier family 7 member 11
Details	366	55	hsa-miR-4499	SLC7A11	solute carrier family 7 member 11
Details	367	55	hsa-miR-1249-5p	SLC7A11	solute carrier family 7 member 11
Details	368	55	hsa-miR-10a-3p	SLC7A11	solute carrier family 7 member 11
Details	369	55	hsa-miR-1255b-2-3p	SLC7A11	solute carrier family 7 member 11
Details	370	54	hsa-miR-409-3p	SLC7A11	solute carrier family 7 member 11
Details	371	54	hsa-miR-4255	SLC7A11	solute carrier family 7 member 11
Details	372	54	hsa-miR-4744	SLC7A11	solute carrier family 7 member 11
Details	373	54	hsa-miR-5696	SLC7A11	solute carrier family 7 member 11
Details	374	54	hsa-miR-4649-3p	SLC7A11	solute carrier family 7 member 11
Details	375	54	hsa-miR-520e-5p	SLC7A11	solute carrier family 7 member 11
Details	376	54	hsa-miR-4482-3p	SLC7A11	solute carrier family 7 member 11
Details	377	53	hsa-miR-5584-3p	SLC7A11	solute carrier family 7 member 11
Details	378	53	hsa-miR-624-3p	SLC7A11	solute carrier family 7 member 11
Details	379	53	hsa-miR-6875-3p	SLC7A11	solute carrier family 7 member 11
Details	380	53	hsa-miR-6835-5p	SLC7A11	solute carrier family 7 member 11
Details	381	53	hsa-miR-6500-3p	SLC7A11	solute carrier family 7 member 11
Details	382	53	hsa-miR-4781-3p	SLC7A11	solute carrier family 7 member 11
Details	383	53	hsa-miR-6883-3p	SLC7A11	solute carrier family 7 member 11
Details	384	53	hsa-miR-194-5p	SLC7A11	solute carrier family 7 member 11
Details	385	53	hsa-miR-6845-3p	SLC7A11	solute carrier family 7 member 11
Details	386	52	hsa-miR-12131	SLC7A11	solute carrier family 7 member 11
Details	387	52	hsa-miR-4434	SLC7A11	solute carrier family 7 member 11
Details	388	52	hsa-miR-581	SLC7A11	solute carrier family 7 member 11
Details	389	52	hsa-miR-5703	SLC7A11	solute carrier family 7 member 11
Details	390	52	hsa-miR-2355-3p	SLC7A11	solute carrier family 7 member 11
Details	391	52	hsa-miR-1825	SLC7A11	solute carrier family 7 member 11
Details	392	51	hsa-miR-10527-5p	SLC7A11	solute carrier family 7 member 11
Details	393	51	hsa-miR-4735-5p	SLC7A11	solute carrier family 7 member 11
Details	394	51	hsa-miR-4472	SLC7A11	solute carrier family 7 member 11
Details	395	51	hsa-miR-3201	SLC7A11	solute carrier family 7 member 11
Details	396	51	hsa-miR-320d	SLC7A11	solute carrier family 7 member 11
Details	397	51	hsa-miR-4429	SLC7A11	solute carrier family 7 member 11
Details	398	51	hsa-miR-320c	SLC7A11	solute carrier family 7 member 11
Details	399	51	hsa-miR-5585-5p	SLC7A11	solute carrier family 7 member 11
Details	400	51	hsa-miR-320a-3p	SLC7A11	solute carrier family 7 member 11
Details	401	51	hsa-miR-320b	SLC7A11	solute carrier family 7 member 11
Details	402	51	hsa-miR-548l	SLC7A11	solute carrier family 7 member 11
Details	403	50	hsa-miR-1252-3p	SLC7A11	solute carrier family 7 member 11
Details	404	50	hsa-miR-4720-5p	SLC7A11	solute carrier family 7 member 11
Details	405	50	hsa-miR-3133	SLC7A11	solute carrier family 7 member 11
Details	406	50	hsa-miR-4799-3p	SLC7A11	solute carrier family 7 member 11
Details	407	50	hsa-miR-520d-5p	SLC7A11	solute carrier family 7 member 11
Details	408	50	hsa-miR-5588-5p	SLC7A11	solute carrier family 7 member 11
Details	409	50	hsa-miR-524-5p	SLC7A11	solute carrier family 7 member 11
Details	410	50	hsa-miR-3935	SLC7A11	solute carrier family 7 member 11
Details	411	50	hsa-miR-3659	SLC7A11	solute carrier family 7 member 11
Details	412	50	hsa-miR-519d-3p	SLC7A11	solute carrier family 7 member 11
